# Supplementary material for: Multiple forms of balancing selection maintain inversion polymorphism
Source: Heredity (Edinb). 2025 Jul 17;135(3):138–51. doi: 10.1038/s41437-025-00780-y (PMC13031870; doi:10.1038/s41437-025-00780-y)
Supplement: Supplementary file 2 — Table S1 [file 41437_2025_780_MOESM2_ESM.xlsx]

## Sheet: 3 Karyotypes
			Number of replicates			Total number of individuals tested									Pairwise comparisons: p-values after correction for multiple testing
	Trait	Generation	STD	HET	INV	STD	HET	INV	Statistical test	Test	Test value	df	P-value	Test for pairwise comparisons	HET vs INV	HET vs STD	INV vs STD	R code
	Egg hatchability 25°C	75	32	54	28	2081	3988	1711	Kruskal-Wallis	Kruskal-Wallis chi-squared	8.9472	2	0.01141	Dunn's test	0.022345	0.0381951	0.965236	library(FSA); kruskal.test(dat$PHatchability25C ~ dat$Karyotype3); dunnTest(dat$PHatchability25C ~ dat$Karyotype3, data=dat, method="bh")
	Egg hatchability 18°C	75	37	54	32	3094	4233	1959	Kruskal-Wallis	Kruskal-Wallis chi-squared	4.1252	2	0.1271	-	-	-	-	kruskal.test(dat$PHatchability18C ~ dat$Karyotype3)
	Egg-to-adult viability 25°C	65	49	99	50	1470	2970	1500	Kruskal-Wallis	Kruskal-Wallis chi-squared	50.776	2	9.42e-12	Dunn's test	1.94002e-08	1.64338e-08	1	library(FSA); kruskal.test(dat$EggToAdultViability25C ~ dat$Karyotype3); dunnTest(dat$EggToAdultViability25C ~ dat$Karyotype3, data=dat, method="bh")
	Egg-to-adult viability 18°C	60	53	104	77	1590	3120	2310	Kruskal-Wallis	Kruskal-Wallis chi-squared	17.09	2	0.0001945	Dunn's test	0.00191442	0.000888787	0.478767	library(FSA); kruskal.test(dat$EggToAdultViability18C ~ dat$Karyotype3); dunnTest(dat$EggToAdultViability18C ~ dat$Karyotype3, data=dat, method="bh")
	Developmental time F	65	234	494	240	234	494	240	see Column O	-	-	-	-	Log-Rank test	8e-09	1.2e-08	0.96	library(survival);library(survminer);pairwise_survdiff(Surv(Time, Event) ~ Karyotype3 , data=dat)
	Developmental time M	65	215	431	226	215	431	226	see Column O	-	-	-	-	Log-Rank test	2.5e-06	3.1e-06	0.82	library(survival);library(survminer);pairwise_survdiff(Surv(Time, Event) ~ Karyotype3 , data=dat)
	Pupal survival 25°C	65	49	99	50	1118	2523	1150	Kruskal-Wallis	Kruskal-Wallis chi-squared	4.8525	2	0.08837	-	-	-	-	kruskal.test(dat$PupalSurvival25C ~ dat$Karyotype3)
	Pupal survival 18°C	60	53	104	77	1150	2432	1701	Kruskal-Wallis	Kruskal-Wallis chi-squared	11.822	2	0.00271	Dunn's test	0.00576406	0.0162646	0.838402	library(FSA); kruskal.test(dat$PupalSurvival18C ~ dat$Karyotype3); dunnTest(dat$PupalSurvival18C ~ dat$Karyotype3, data=dat, method="bh")
	Dry weight F	32	35	86	42	175	430	210	Kruskal-Wallis	Kruskal-Wallis chi-squared	58.228	2	2.27e-13	Dunn's test	1.48067e-09	0.0137341	2.00923e-12	library(FSA); kruskal.test(dat$DryWeightFemales ~ dat$Karyotype3); dunnTest(dat$DryWeightFemales ~ dat$Karyotype3, data=dat, method="bh")
	Dry weight M	32	41	53	27	205	265	135	Kruskal-Wallis	Kruskal-Wallis chi-squared	0.025567	2	0.9873	-	-	-	-	kruskal.test(dat$DryWeightMales ~ dat$Karyotype3)
	Wing area F	26	60	223	92	60	223	92	Kruskal-Wallis	Kruskal-Wallis chi-squared	16.762	2	0.0002292	Dunn's test	0.233233	0.000129294	0.0105708	library(FSA); kruskal.test(dat$WingAreaFemales ~ dat$Karyotype3); dunnTest(dat$WingAreaFemales ~ dat$Karyotype3, data=dat, method="bh")
	Wing area M	26	66	188	141	66	188	141	Kruskal-Wallis	Kruskal-Wallis chi-squared	43.808	2	3.07e-10	Dunn's test	0.0009018	2.67754e-05	1.27358e-10	library(FSA); kruskal.test(dat$WingAreaMales ~ dat$Karyotype3); dunnTest(dat$WingAreaMales ~ dat$Karyotype3, data=dat, method="bh")
	Femur length F	26	160	320	160	160	320	160	Kruskal-Wallis	Kruskal-Wallis chi-squared	29.355	2	4.223e-07	Dunn's test	5.35797e-07	0.709339	4.03679e-05	library(FSA); kruskal.test(dat$FemurLengthFemales ~ dat$Karyotype3); dunnTest(dat$FemurLengthFemales ~ dat$Karyotype3, data=dat, method="bh")
	Femur length M	26	160	320	160	160	320	160	Kruskal-Wallis	Kruskal-Wallis chi-squared	81.025	2	< 2.2E-16	Dunn's test	0.979874	6.86564e-17	2.67483e-13	library(FSA); kruskal.test(dat$FemurLengthMales ~ dat$Karyotype3); dunnTest(dat$FemurLengthMales ~ dat$Karyotype3, data=dat, method="bh")
	Daily per-capita fecundity 25°C	75	30	54	29	30	54	29	Kruskal-Wallis	Kruskal-Wallis chi-squared	7.9873	2	0.01843	Dunn's test	0.031513	0.826847	0.0212296	library(FSA); kruskal.test(dat$DailyFecundity25C ~ dat$Karyotype3); dunnTest(dat$DailyFecundity25C ~ dat$Karyotype3, data=dat, method="bh")
	Daily per-capita fecundity 18°C	75	39	64	35	39	64	35	Kruskal-Wallis	Kruskal-Wallis chi-squared	6.5117	2	0.03855	Dunn's test	0.0827432	0.386893	0.0387208	library(FSA); kruskal.test(dat$DailyFecundity18C ~ dat$Karyotype3); dunnTest(dat$DailyFecundity18C ~ dat$Karyotype3, data=dat, method="bh")
	Total fertility over 30 days	60	50	100	52	50	100	52	Kruskal-Wallis	Kruskal-Wallis chi-squared	6.7827	2	0.03366	Dunn's test	0.0279475	0.459143	0.165343	library(FSA); kruskal.test(dat$TotalFertilityOver30Days ~ dat$Karyotype3); dunnTest(dat$TotalFertilityOver30Days ~ dat$Karyotype3, data=dat, method="bh")
	Fertility over time (1-30 days)	60	34	80	35	34	80	35	MANOVA	Modified ANOVA-Type Statistic (MATS)	23.788	2	0.037	MANOVA	0.039	0.758	0.0645	library(MANOVA.RM);multRM(cbind(DailyFertility) ~ Karyotype3 * Time, data = dat, subject = "FemaleReplicate", within = "Time", iter = 10000,resampling = "WildBS")
	Fertility over time (1-10 days)	60	34	80	35	34	80	35	MANOVA	Modified ANOVA-Type Statistic (MATS)	1.743	2	0.651	-	-	-	-	library(MANOVA.RM);dat110 <- dat[dat$Time <= 10,]; multRM(cbind(DailyFertility) ~ Karyotype3 * Time, data = dat110, subject = "FemaleReplicate", within = "Time", iter = 10000,resampling = "WildBS")
	Fertility over time (11-21 days)	60	34	80	35	34	80	35	MANOVA	Modified ANOVA-Type Statistic (MATS)	8.345	2	0.352	-	-	-	-	library(MANOVA.RM);dat1120 <- dat[dat$Time >= 11 & dat$Time <= 20,]; multRM(cbind(DailyFertility) ~ Karyotype3 * Time, data = dat1120, subject = "FemaleReplicate", within = "Time", iter = 10000,resampling = "WildBS")
	Fertility over time (21-30 days)	60	34	80	35	34	80	35	MANOVA	Modified ANOVA-Type Statistic (MATS)	27.395	2	0.024	MANOVA	0.024	0.885	0.0405	library(MANOVA.RM);dat2130 <- dat[dat$Time >= 21,]; multRM(cbind(DailyFertility) ~ Karyotype3 * Time, data = dat2130, subject = "FemaleReplicate", within = "Time", iter = 10000,resampling = "WildBS")
	Starvation resistance F	75	1608	3042	1508	1608	3042	1508	see Column O	-	-	-	-	Log-Rank test	1.6e-11	6e-08	< 2.0E-16	library(survival);library(survminer);pairwise_survdiff(Surv(Time, Event) ~ Karyotype3 , data=dat)
	Starvation resistance M	75	1408	2816	1260	1408	2816	1260	see Column O	-	-	-	-	Log-Rank test	0.367	0.128	0.033	library(survival);library(survminer);pairwise_survdiff(Surv(Time, Event) ~ Karyotype3 , data=dat)
	Desiccation survival F	65	578	1183	623	578	1183	623	see Column O	-	-	-	-	Log-Rank test	9.7e-15	0.34	1.6e-09	library(survival);library(survminer);pairwise_survdiff(Surv(Time, Event) ~ Karyotype3 , data=dat)
	Desiccation survival M	65	432	1102	487	432	1102	487	see Column O	-	-	-	-	Log-Rank test	0.03	0.026	0.768	library(survival);library(survminer);pairwise_survdiff(Surv(Time, Event) ~ Karyotype3 , data=dat)
	Lifespan F	15	474	477	471	474	477	471	see Column O	-	-	-	-	Peto & Peto modification of the Gehan-Wilcoxon test	0.0037	0.5734	0.0103	library(survival);library(survminer);pairwise_survdiff(Surv(Time, Event) ~ Karyotype3 , data=dat, rho = 1)
	Lifespan M	15	449	465	474	449	465	474	see Column O	-	-	-	-	Peto & Peto modification of the Gehan-Wilcoxon test	0.091	0.171	0.006	library(survival);library(survminer);pairwise_survdiff(Surv(Time, Event) ~ Karyotype3 , data=dat, rho = 1)

## Sheet: 4 Karyotypes
			Number of replicates				Total number of individuals tested										Pairwise comparisons: p-values after correction for multiple testing
	Trait	Generation	STD/STD	STD/INV	INV/STD	INV/INV	STD/STD	STD/INV	INV/STD	INV/INV	Statistical test	Test statistic	Test value	df	P-value	Test for pairwise comparisons	INVINV vs INVSTD	INVINV vs STDINV	INVSTD vs STDINV	INVINV vs STDSTD	INVSTD vs STDSTD	STDINV vs STDSTD	R code
	Egg hatchability 25°C	75	32	27	27	28	2081	1925	2063	1711	Kruskal-Wallis	Kruskal-Wallis chi-squared	8.9501	3	0.02996	Dunn's test	0.227772	0.199389	1	1	0.214971	0.187152	library(FSA); kruskal.test(dat$PHatchability25C ~ dat$Karyotype4); dunnTest(dat$PHatchability25C ~ dat$Karyotype4, data=dat, method="bh")
	Egg hatchability 18°C	75	37	28	26	32	3094	2156	2077	1959	Kruskal-Wallis	Kruskal-Wallis chi-squared	4.1258	3	0.2482	-	-	-	-	-	-	-	kruskal.test(dat$PHatchability18C ~ dat$Karyotype4)
	Egg-to-adult viability 25°C	65	49	49	50	50	1470	1470	1500	1500	Kruskal-Wallis	Kruskal-Wallis chi-squared	51.974	3	3.034e-11	Dunn's test	1.065e-05	7.98986e-08	0.328582	0.953782	1.20284e-05	1.34658e-07	library(FSA); kruskal.test(dat$EggToAdultViability25C ~ dat$Karyotype4); dunnTest(dat$EggToAdultViability25C ~ dat$Karyotype4, data=dat, method="bh")
	Egg-to-adult viability 18°C	60	53	51	53	77	1590	1530	1590	2310	Kruskal-Wallis	Kruskal-Wallis chi-squared	17.107	3	0.0006718	Dunn's test	0.0107503	0.0135707	0.896304	0.57452	0.00801084	0.00693444	library(FSA); kruskal.test(dat$EggToAdultViability18C ~ dat$Karyotype4); dunnTest(dat$EggToAdultViability18C ~ dat$Karyotype4, data=dat, method="bh")
	Developmental time F	65	234	257	237	240	234	257	237	240	see Column Q	-	-	-	-	Log-Rank test	0.00082	1.6e-12	0.00571	0.96295	0.00096	4.7e-12	library(survival);library(survminer);pairwise_survdiff(Surv(Time, Event) ~ Karyotype4 , data=dat)
	Developmental time M	65	215	212	219	226	215	212	219	226	Log-Rank test	-	-	-	-	Log-Rank test	5.6e-05	2.2e-05	0.5	0.82	6.9e-05	2.2e-05	library(survival);library(survminer);pairwise_survdiff(Surv(Time, Event) ~ Karyotype4 , data=dat)
	Pupal survival 25°C	65	49	49	50	50	1118	1264	1259	1150	Kruskal-Wallis	Kruskal-Wallis chi-squared	4.9168	3	0.178	-	-	-	-	-	-	-	kruskal.test(dat$PupalSurvival25C ~ dat$Karyotype4)
	Pupal survival 18°C	60	53	51	53	77	1150	1189	1243	1701	Kruskal-Wallis	Kruskal-Wallis chi-squared	11.924	3	0.007648	Dunn's test	0.043994	0.0346339	0.898699	0.838402	0.0598245	0.0370282	library(FSA); kruskal.test(dat$PupalSurvival18C ~ dat$Karyotype4); dunnTest(dat$PupalSurvival18C ~ dat$Karyotype4, data=dat, method="bh")
	Dry weight F	32	35	57	29	42	175	285	145	210	Kruskal-Wallis	Kruskal-Wallis chi-squared	66.017	3	3.039e-14	Dunn's test	2.21471e-10	4.01846e-12	0.77394	8.37538e-06	0.00630638	0.00144872	library(FSA); kruskal.test(dat$DryWeightFemales ~ dat$Karyotype4); dunnTest(dat$DryWeightFemales ~ dat$Karyotype4, data=dat, method="bh")
	Dry weight M	32	41	41	12	27	205	205	60	135	Kruskal-Wallis	Kruskal-Wallis chi-squared	1.7834	3	0.6186	-	-	-	-	-	-	-	kruskal.test(dat$DryWeightMales ~ dat$Karyotype4)
	Wing area F	26	60	118	105	92	60	118	105	92	Kruskal-Wallis	Kruskal-Wallis chi-squared	16.848	3	0.0007594	Dunn's test	0.426695	0.361769	0.771928	0.0138423	0.000828571	0.000856482	library(FSA); kruskal.test(dat$WingAreaFemales ~ dat$Karyotype4); dunnTest(dat$WingAreaFemales ~ dat$Karyotype4, data=dat, method="bh")
	Wing area M	26	66	94	94	141	66	94	94	141	Kruskal-Wallis	Kruskal-Wallis chi-squared	78.531	3	< 2.2E-16	Dunn's test	0.652561	3.83166e-09	5.70328e-09	2.54717e-10	2.43596e-10	0.302073	library(FSA); kruskal.test(dat$WingAreaMales ~ dat$Karyotype4); dunnTest(dat$WingAreaMales ~ dat$Karyotype4, data=dat, method="bh")
	Femur length F	26	160	160	160	160	160	160	160	160	Kruskal-Wallis	Kruskal-Wallis chi-squared	29.57	3	1.699e-06	Dunn's test	5.38421e-05	1.20324e-05	0.771287	5.38238e-05	0.927596	0.868607	library(FSA); kruskal.test(dat$FemurLengthFemales ~ dat$Karyotype4); dunnTest(dat$FemurLengthFemales ~ dat$Karyotype4, data=dat, method="bh")
	Femur length M	26	160	160	160	160	160	160	160	160	Kruskal-Wallis	Kruskal-Wallis chi-squared	81.026	3	< 2.2E-16	Dunn's test	1	0.997587	1	1.06993e-12	4.83362e-13	5.47228e-13	library(FSA); kruskal.test(dat$FemurLengthMales ~ dat$Karyotype4); dunnTest(dat$FemurLengthMales ~ dat$Karyotype4, data=dat, method="bh")
	Daily per-capita fecundity 25°C	75	30	27	27	29	30	27	27	29	Kruskal-Wallis	Kruskal-Wallis chi-squared	9.5931	3	0.02236	Dunn's test	0.0264346	0.238508	0.307624	0.0424591	0.643873	0.482549	library(FSA); kruskal.test(dat$DailyFecundity25C ~ dat$Karyotype4); dunnTest(dat$DailyFecundity25C ~ dat$Karyotype4, data=dat, method="bh")
	Daily per-capita fecundity 18°C	75	39	33	31	35	39	33	31	35	Kruskal-Wallis	Kruskal-Wallis chi-squared	6.533	3	0.08837	-	-	-	-	-	-	-	library(FSA); kruskal.test(dat$DailyFecundity18C ~ dat$Karyotype4); dunnTest(dat$DailyFecundity18C ~ dat$Karyotype4, data=dat, method="bh")
	Total fertility over 30 days	60	50	49	51	50	50	49	51	50	Kruskal-Wallis	Kruskal-Wallis chi-squared	7.0402	3	0.07063	-	-	-	-	-	-	-	library(FSA); kruskal.test(dat$TotalFertilityOver30Days ~ dat$Karyotype4); dunnTest(dat$TotalFertilityOver30Days ~ dat$Karyotype4, data=dat, method="bh")
	Fertility over time (1-30 days)	60	34	41	39	35	34	41	39	35	MANOVA	Modified ANOVA-Type Statistic (MATS)	28.864	3	0.06	-	-	-	-	-	-	-	library(MANOVA.RM);multRM(cbind(DailyFertility) ~ Karyotype4 * Time, data = dat, subject = "FemaleReplicate", within = "Time", iter = 10000,resampling = "WildBS")
	Fertility over time (1-10 days)	60	34	41	39	35	34	41	39	35	MANOVA	Modified ANOVA-Type Statistic (MATS)	8.721	3	0.126	-	-	-	-	-	-	-	library(MANOVA.RM);dat110 <- dat[dat$Time <= 10,]; multRM(cbind(DailyFertility) ~ Karyotype4 * Time, data = dat110, subject = "FemaleReplicate", within = "Time", iter = 10000,resampling = "WildBS")
	Fertility over time (11-21 days)	60	34	41	39	35	34	41	39	35	MANOVA	Modified ANOVA-Type Statistic (MATS)	10.036	3	0.466	-	-	-	-	-	-	-	library(MANOVA.RM);dat1120 <- dat[dat$Time >= 11 & dat$Time <= 20,]; multRM(cbind(DailyFertility) ~ Karyotype4 * Time, data = dat1120, subject = "FemaleReplicate", within = "Time", iter = 10000,resampling = "WildBS")
	Fertility over time (21-30 days)	60	34	41	39	35	34	41	39	35	MANOVA	Modified ANOVA-Type Statistic (MATS)	27.79	3	0.053	-	-	-	-	-	-	-	library(MANOVA.RM);dat2130 <- dat[dat$Time >= 21,]; multRM(cbind(DailyFertility) ~ Karyotype4 * Time, data = dat2130, subject = "FemaleReplicate", within = "Time", iter = 10000,resampling = "WildBS")
	Starvation resistance F	75	1608	1487	1555	1508	1608	1487	1555	1508	see Column Q	-	-	-	-	Log-Rank test	< 2E-16	0.0069	7e-09	< 2E-16	0.0495	2.7e-13	library(survival);library(survminer);pairwise_survdiff(Surv(Time, Event) ~ Karyotype4 , data=dat)
	Starvation resistance M	75	1408	1433	1383	1260	1408	1433	1383	1260	see Column Q	-	-	-	-	Log-Rank test	0.00218	0.08099	3.8e-06	0.01659	0.35103	0.00012	library(survival);library(survminer);pairwise_survdiff(Surv(Time, Event) ~ Karyotype4 , data=dat)
	Desiccation survival F	65	579	609	576	627	579	609	576	627	see Column Q	-	-	-	-	Log-Rank test	0.03439	< 2E-16	< 2E-16	2.1e-09	0.00014	2.2e-06	library(survival);library(survminer);pairwise_survdiff(Surv(Time, Event) ~ Karyotype4 , data=dat)
	Desiccation survival M	65	432	591	511	487	432	591	511	487	see Column Q	-	-	-	-	Log-Rank test	0.91677	0.00035	0.00022	0.91677	0.91677	0.00024	library(survival);library(survminer);pairwise_survdiff(Surv(Time, Event) ~ Karyotype4 , data=dat)
