# Supplementary material for: Multiple forms of balancing selection maintain inversion polymorphism
Source: Heredity (Edinb). 2025 Jul 17;135(3):138–51. doi: 10.1038/s41437-025-00780-y (PMC13031870; doi:10.1038/s41437-025-00780-y)
Supplement: Supplementary file 3 — Table S2 [file 41437_2025_780_MOESM3_ESM.xlsx]

## Sheet: Hatchability25C
Karyotype3	Karyotype4	PHatchability25C
INV	INVINV	72.41
INV	INVINV	73.08
INV	INVINV	76.74
INV	INVINV	79.66
INV	INVINV	81.54
INV	INVINV	82.35
INV	INVINV	82.61
INV	INVINV	83.33
INV	INVINV	83.64
INV	INVINV	84.38
INV	INVINV	86.11
INV	INVINV	86.21
INV	INVINV	86.96
INV	INVINV	87.06
INV	INVINV	87.23
INV	INVINV	87.67
INV	INVINV	88.14
INV	INVINV	88.24
INV	INVINV	88.37
INV	INVINV	88.46
INV	INVINV	88.64
INV	INVINV	90.22
INV	INVINV	90.41
INV	INVINV	90.63
INV	INVINV	92.59
INV	INVINV	94.64
INV	INVINV	94.74
INV	INVINV	95.83
HET	INVSTD	74.07
HET	INVSTD	82.26
HET	INVSTD	83.82
HET	INVSTD	84.71
HET	INVSTD	85.19
HET	INVSTD	86.57
HET	INVSTD	86.6
HET	INVSTD	86.75
HET	INVSTD	86.96
HET	INVSTD	88.06
HET	INVSTD	88.89
HET	INVSTD	89.09
HET	INVSTD	89.09
HET	INVSTD	89.22
HET	INVSTD	89.8
HET	INVSTD	89.83
HET	INVSTD	90.22
HET	INVSTD	91.51
HET	INVSTD	91.67
HET	INVSTD	92.31
HET	INVSTD	92.31
HET	INVSTD	92.5
HET	INVSTD	92.86
HET	INVSTD	95.89
HET	INVSTD	96.09
HET	INVSTD	96.15
HET	INVSTD	97.14
HET	STDINV	75.44
HET	STDINV	75.47
HET	STDINV	79.31
HET	STDINV	81.9
HET	STDINV	83.61
HET	STDINV	85.19
HET	STDINV	86.05
HET	STDINV	87.88
HET	STDINV	88.04
HET	STDINV	88.37
HET	STDINV	88.51
HET	STDINV	90.32
HET	STDINV	90.35
HET	STDINV	90.57
HET	STDINV	90.63
HET	STDINV	90.7
HET	STDINV	91.01
HET	STDINV	91.38
HET	STDINV	92.55
HET	STDINV	92.66
HET	STDINV	92.73
HET	STDINV	93.55
HET	STDINV	93.69
HET	STDINV	93.94
HET	STDINV	94.34
HET	STDINV	94.52
HET	STDINV	94.74
STD	STDSTD	75.68
STD	STDSTD	78.69
STD	STDSTD	80
STD	STDSTD	80
STD	STDSTD	80.82
STD	STDSTD	81.36
STD	STDSTD	81.58
STD	STDSTD	82
STD	STDSTD	84.31
STD	STDSTD	85
STD	STDSTD	85.19
STD	STDSTD	85.25
STD	STDSTD	85.29
STD	STDSTD	85.48
STD	STDSTD	86.11
STD	STDSTD	86.46
STD	STDSTD	86.84
STD	STDSTD	88.14
STD	STDSTD	88.24
STD	STDSTD	88.57
STD	STDSTD	89.09
STD	STDSTD	89.39
STD	STDSTD	89.47
STD	STDSTD	89.62
STD	STDSTD	90
STD	STDSTD	90.38
STD	STDSTD	91.3
STD	STDSTD	91.46
STD	STDSTD	91.67
STD	STDSTD	92.59
STD	STDSTD	94.12
STD	STDSTD	94.29

## Sheet: Hatchability18C
Karyotype3	Karyotype4	PHatchability18C
INV	INVINV	60.7595
INV	INVINV	64.4444
INV	INVINV	67.3469
INV	INVINV	70.7317
INV	INVINV	73.913
INV	INVINV	74.5763
INV	INVINV	75.7143
INV	INVINV	78.5714
INV	INVINV	78.6885
INV	INVINV	80.9524
INV	INVINV	82.5397
INV	INVINV	83.1461
INV	INVINV	83.3333
INV	INVINV	84.4444
INV	INVINV	84.6154
INV	INVINV	84.6154
INV	INVINV	85.7143
INV	INVINV	86.3636
INV	INVINV	86.6667
INV	INVINV	88.4956
INV	INVINV	88.5246
INV	INVINV	90
INV	INVINV	90
INV	INVINV	92.3077
INV	INVINV	92.5373
INV	INVINV	92.8571
INV	INVINV	93.1818
INV	INVINV	93.1818
INV	INVINV	93.3333
INV	INVINV	93.75
INV	INVINV	94.2857
INV	INVINV	98.6667
HET	INVSTD	62.8571
HET	INVSTD	72.4638
HET	INVSTD	78.4091
HET	INVSTD	79.8077
HET	INVSTD	83.6735
HET	INVSTD	84.8837
HET	INVSTD	86.1111
HET	INVSTD	86.1111
HET	INVSTD	87.0056
HET	INVSTD	87.0968
HET	INVSTD	87.1795
HET	INVSTD	88.0342
HET	INVSTD	88.1356
HET	INVSTD	89.0909
HET	INVSTD	89.3939
HET	INVSTD	89.7727
HET	INVSTD	90.3846
HET	INVSTD	90.5172
HET	INVSTD	90.6977
HET	INVSTD	90.9836
HET	INVSTD	92.1569
HET	INVSTD	93.3333
HET	INVSTD	94.6429
HET	INVSTD	94.9367
HET	INVSTD	95.6522
HET	INVSTD	96
HET	STDINV	65.5914
HET	STDINV	67.5325
HET	STDINV	67.6056
HET	STDINV	76.1905
HET	STDINV	78.0488
HET	STDINV	80
HET	STDINV	83.3333
HET	STDINV	83.7209
HET	STDINV	84.6939
HET	STDINV	86.1111
HET	STDINV	87.234
HET	STDINV	87.4251
HET	STDINV	88.2353
HET	STDINV	88.5057
HET	STDINV	88.5965
HET	STDINV	88.8889
HET	STDINV	88.8889
HET	STDINV	89.5161
HET	STDINV	91.8919
HET	STDINV	92.3077
HET	STDINV	93.1034
HET	STDINV	93.1818
HET	STDINV	93.2203
HET	STDINV	94.0476
HET	STDINV	95.5882
HET	STDINV	95.8904
HET	STDINV	96.2025
HET	STDINV	96.4497
STD	STDSTD	80.1724
STD	STDSTD	81.5789
STD	STDSTD	81.5789
STD	STDSTD	82.1429
STD	STDSTD	82.8571
STD	STDSTD	83.9286
STD	STDSTD	84.1584
STD	STDSTD	85.1852
STD	STDSTD	85.7143
STD	STDSTD	85.7143
STD	STDSTD	86.1111
STD	STDSTD	87.7551
STD	STDSTD	88.0597
STD	STDSTD	88.1579
STD	STDSTD	88.3721
STD	STDSTD	89.2216
STD	STDSTD	89.2308
STD	STDSTD	89.5833
STD	STDSTD	89.6226
STD	STDSTD	90.1961
STD	STDSTD	90.6667
STD	STDSTD	91.0714
STD	STDSTD	91.0714
STD	STDSTD	91.2281
STD	STDSTD	91.3043
STD	STDSTD	91.3978
STD	STDSTD	91.5254
STD	STDSTD	91.5493
STD	STDSTD	91.5663
STD	STDSTD	91.6667
STD	STDSTD	91.7647
STD	STDSTD	92.437
STD	STDSTD	92.6471
STD	STDSTD	93.8272
STD	STDSTD	93.9024
STD	STDSTD	93.956
STD	STDSTD	100

## Sheet: EggToAdultViability25C
Karyotype3	Karyotype4	EggToAdultViability25C
INV	INVINV	60
INV	INVINV	63.33
INV	INVINV	63.33
INV	INVINV	63.33
INV	INVINV	66.67
INV	INVINV	66.67
INV	INVINV	66.67
INV	INVINV	66.67
INV	INVINV	66.67
INV	INVINV	70
INV	INVINV	70
INV	INVINV	70
INV	INVINV	70
INV	INVINV	70
INV	INVINV	70
INV	INVINV	70
INV	INVINV	70
INV	INVINV	70
INV	INVINV	73.33
INV	INVINV	73.33
INV	INVINV	73.33
INV	INVINV	73.33
INV	INVINV	73.33
INV	INVINV	73.33
INV	INVINV	73.33
INV	INVINV	73.33
INV	INVINV	76.67
INV	INVINV	76.67
INV	INVINV	76.67
INV	INVINV	76.67
INV	INVINV	76.67
INV	INVINV	76.67
INV	INVINV	80
INV	INVINV	80
INV	INVINV	80
INV	INVINV	80
INV	INVINV	83.33
INV	INVINV	83.33
INV	INVINV	83.33
INV	INVINV	83.33
INV	INVINV	83.33
INV	INVINV	83.33
INV	INVINV	83.33
INV	INVINV	83.33
INV	INVINV	83.33
INV	INVINV	90
INV	INVINV	90
INV	INVINV	90
INV	INVINV	93.33
INV	INVINV	93.33
HET	INVSTD	63.33
HET	INVSTD	66.67
HET	INVSTD	66.67
HET	INVSTD	70
HET	INVSTD	70
HET	INVSTD	70
HET	INVSTD	70
HET	INVSTD	76.67
HET	INVSTD	76.67
HET	INVSTD	76.67
HET	INVSTD	76.67
HET	INVSTD	80
HET	INVSTD	80
HET	INVSTD	80
HET	INVSTD	80
HET	INVSTD	80
HET	INVSTD	80
HET	INVSTD	80
HET	INVSTD	83.33
HET	INVSTD	83.33
HET	INVSTD	83.33
HET	INVSTD	83.33
HET	INVSTD	83.33
HET	INVSTD	83.33
HET	INVSTD	83.33
HET	INVSTD	86.67
HET	INVSTD	86.67
HET	INVSTD	86.67
HET	INVSTD	86.67
HET	INVSTD	86.67
HET	INVSTD	86.67
HET	INVSTD	86.67
HET	INVSTD	90
HET	INVSTD	90
HET	INVSTD	90
HET	INVSTD	90
HET	INVSTD	90
HET	INVSTD	90
HET	INVSTD	90
HET	INVSTD	90
HET	INVSTD	90
HET	INVSTD	90
HET	INVSTD	93.33
HET	INVSTD	93.33
HET	INVSTD	93.33
HET	INVSTD	93.33
HET	INVSTD	93.33
HET	INVSTD	93.33
HET	INVSTD	93.33
HET	INVSTD	93.33
HET	STDINV	70
HET	STDINV	73.33
HET	STDINV	73.33
HET	STDINV	76.67
HET	STDINV	76.67
HET	STDINV	76.67
HET	STDINV	76.67
HET	STDINV	80
HET	STDINV	80
HET	STDINV	80
HET	STDINV	80
HET	STDINV	80
HET	STDINV	80
HET	STDINV	83.33
HET	STDINV	83.33
HET	STDINV	83.33
HET	STDINV	83.33
HET	STDINV	83.33
HET	STDINV	83.33
HET	STDINV	83.33
HET	STDINV	83.33
HET	STDINV	83.33
HET	STDINV	83.33
HET	STDINV	83.33
HET	STDINV	86.67
HET	STDINV	86.67
HET	STDINV	86.67
HET	STDINV	86.67
HET	STDINV	90
HET	STDINV	90
HET	STDINV	90
HET	STDINV	90
HET	STDINV	90
HET	STDINV	90
HET	STDINV	90
HET	STDINV	90
HET	STDINV	90
HET	STDINV	90
HET	STDINV	93.33
HET	STDINV	93.33
HET	STDINV	93.33
HET	STDINV	93.33
HET	STDINV	93.33
HET	STDINV	93.33
HET	STDINV	93.33
HET	STDINV	93.33
HET	STDINV	93.33
HET	STDINV	93.33
HET	STDINV	100
STD	STDSTD	60
STD	STDSTD	63.33
STD	STDSTD	63.33
STD	STDSTD	63.33
STD	STDSTD	63.33
STD	STDSTD	66.67
STD	STDSTD	66.67
STD	STDSTD	66.67
STD	STDSTD	66.67
STD	STDSTD	66.67
STD	STDSTD	66.67
STD	STDSTD	70
STD	STDSTD	70
STD	STDSTD	70
STD	STDSTD	70
STD	STDSTD	73.33
STD	STDSTD	73.33
STD	STDSTD	73.33
STD	STDSTD	73.33
STD	STDSTD	73.33
STD	STDSTD	73.33
STD	STDSTD	76.67
STD	STDSTD	76.67
STD	STDSTD	76.67
STD	STDSTD	76.67
STD	STDSTD	76.67
STD	STDSTD	76.67
STD	STDSTD	76.67
STD	STDSTD	76.67
STD	STDSTD	76.67
STD	STDSTD	76.67
STD	STDSTD	76.67
STD	STDSTD	80
STD	STDSTD	80
STD	STDSTD	80
STD	STDSTD	80
STD	STDSTD	80
STD	STDSTD	80
STD	STDSTD	83.33
STD	STDSTD	83.33
STD	STDSTD	83.33
STD	STDSTD	83.33
STD	STDSTD	83.33
STD	STDSTD	86.67
STD	STDSTD	86.67
STD	STDSTD	86.67
STD	STDSTD	90
STD	STDSTD	90
STD	STDSTD	93.33

## Sheet: EggToAdultViability18C
Karyotype3	Karyotype4	EggToAdultViability18C
INV	INVINV	53.33
INV	INVINV	53.33
INV	INVINV	56.67
INV	INVINV	56.67
INV	INVINV	60
INV	INVINV	60
INV	INVINV	60
INV	INVINV	60
INV	INVINV	60
INV	INVINV	63.33
INV	INVINV	63.33
INV	INVINV	63.33
INV	INVINV	63.33
INV	INVINV	66.67
INV	INVINV	66.67
INV	INVINV	66.67
INV	INVINV	66.67
INV	INVINV	66.67
INV	INVINV	66.67
INV	INVINV	66.67
INV	INVINV	66.67
INV	INVINV	70
INV	INVINV	70
INV	INVINV	70
INV	INVINV	70
INV	INVINV	70
INV	INVINV	70
INV	INVINV	70
INV	INVINV	70
INV	INVINV	70
INV	INVINV	70
INV	INVINV	70
INV	INVINV	70
INV	INVINV	73.33
INV	INVINV	73.33
INV	INVINV	73.33
INV	INVINV	73.33
INV	INVINV	73.33
INV	INVINV	73.33
INV	INVINV	73.33
INV	INVINV	73.33
INV	INVINV	73.33
INV	INVINV	73.33
INV	INVINV	76.67
INV	INVINV	76.67
INV	INVINV	76.67
INV	INVINV	76.67
INV	INVINV	76.67
INV	INVINV	76.67
INV	INVINV	76.67
INV	INVINV	76.67
INV	INVINV	76.67
INV	INVINV	76.67
INV	INVINV	80
INV	INVINV	80
INV	INVINV	80
INV	INVINV	80
INV	INVINV	80
INV	INVINV	80
INV	INVINV	83.33
INV	INVINV	83.33
INV	INVINV	83.33
INV	INVINV	83.33
INV	INVINV	83.33
INV	INVINV	83.33
INV	INVINV	83.33
INV	INVINV	83.33
INV	INVINV	83.33
INV	INVINV	83.33
INV	INVINV	86.67
INV	INVINV	86.67
INV	INVINV	86.67
INV	INVINV	86.67
INV	INVINV	90
INV	INVINV	90
INV	INVINV	90
INV	INVINV	93.33
HET	INVSTD	60
HET	INVSTD	60
HET	INVSTD	63.33
HET	INVSTD	63.33
HET	INVSTD	63.33
HET	INVSTD	66.67
HET	INVSTD	66.67
HET	INVSTD	70
HET	INVSTD	70
HET	INVSTD	70
HET	INVSTD	73.33
HET	INVSTD	73.33
HET	INVSTD	73.33
HET	INVSTD	73.33
HET	INVSTD	73.33
HET	INVSTD	73.33
HET	INVSTD	76.67
HET	INVSTD	76.67
HET	INVSTD	76.67
HET	INVSTD	76.67
HET	INVSTD	76.67
HET	INVSTD	76.67
HET	INVSTD	76.67
HET	INVSTD	76.67
HET	INVSTD	76.67
HET	INVSTD	80
HET	INVSTD	80
HET	INVSTD	80
HET	INVSTD	80
HET	INVSTD	80
HET	INVSTD	80
HET	INVSTD	80
HET	INVSTD	80
HET	INVSTD	80
HET	INVSTD	80
HET	INVSTD	83.33
HET	INVSTD	83.33
HET	INVSTD	83.33
HET	INVSTD	83.33
HET	INVSTD	83.33
HET	INVSTD	83.33
HET	INVSTD	83.33
HET	INVSTD	86.67
HET	INVSTD	86.67
HET	INVSTD	86.67
HET	INVSTD	86.67
HET	INVSTD	86.67
HET	INVSTD	90
HET	INVSTD	90
HET	INVSTD	90
HET	INVSTD	90
HET	INVSTD	90
HET	INVSTD	93.33
HET	STDINV	60
HET	STDINV	60
HET	STDINV	60
HET	STDINV	60
HET	STDINV	63.33
HET	STDINV	63.33
HET	STDINV	66.67
HET	STDINV	66.67
HET	STDINV	70
HET	STDINV	73.33
HET	STDINV	73.33
HET	STDINV	73.33
HET	STDINV	73.33
HET	STDINV	73.33
HET	STDINV	73.33
HET	STDINV	73.33
HET	STDINV	76.67
HET	STDINV	76.67
HET	STDINV	76.67
HET	STDINV	76.67
HET	STDINV	76.67
HET	STDINV	76.67
HET	STDINV	80
HET	STDINV	80
HET	STDINV	80
HET	STDINV	80
HET	STDINV	80
HET	STDINV	80
HET	STDINV	80
HET	STDINV	80
HET	STDINV	80
HET	STDINV	80
HET	STDINV	80
HET	STDINV	83.33
HET	STDINV	83.33
HET	STDINV	83.33
HET	STDINV	83.33
HET	STDINV	83.33
HET	STDINV	83.33
HET	STDINV	83.33
HET	STDINV	83.33
HET	STDINV	83.33
HET	STDINV	86.67
HET	STDINV	86.67
HET	STDINV	86.67
HET	STDINV	86.67
HET	STDINV	86.67
HET	STDINV	86.67
HET	STDINV	86.67
HET	STDINV	90
HET	STDINV	93.33
STD	STDSTD	50
STD	STDSTD	53.33
STD	STDSTD	56.67
STD	STDSTD	60
STD	STDSTD	60
STD	STDSTD	60
STD	STDSTD	63.33
STD	STDSTD	63.33
STD	STDSTD	63.33
STD	STDSTD	63.33
STD	STDSTD	63.33
STD	STDSTD	63.33
STD	STDSTD	63.33
STD	STDSTD	63.33
STD	STDSTD	66.67
STD	STDSTD	66.67
STD	STDSTD	66.67
STD	STDSTD	66.67
STD	STDSTD	66.67
STD	STDSTD	66.67
STD	STDSTD	70
STD	STDSTD	70
STD	STDSTD	70
STD	STDSTD	70
STD	STDSTD	70
STD	STDSTD	73.33
STD	STDSTD	73.33
STD	STDSTD	73.33
STD	STDSTD	73.33
STD	STDSTD	73.33
STD	STDSTD	73.33
STD	STDSTD	76.67
STD	STDSTD	76.67
STD	STDSTD	76.67
STD	STDSTD	76.67
STD	STDSTD	76.67
STD	STDSTD	76.67
STD	STDSTD	76.67
STD	STDSTD	80
STD	STDSTD	80
STD	STDSTD	80
STD	STDSTD	80
STD	STDSTD	80
STD	STDSTD	80
STD	STDSTD	83.33
STD	STDSTD	83.33
STD	STDSTD	83.33
STD	STDSTD	86.67
STD	STDSTD	86.67
STD	STDSTD	86.67
STD	STDSTD	86.67
STD	STDSTD	90
STD	STDSTD	93.33

## Sheet: DevelopmentalTimeFemale
Karyotype3	Karyotype4	Time	Event
HET	INVSTD	198	1
HET	STDINV	198	1
INV	INVINV	213	1
INV	INVINV	213	1
INV	INVINV	213	1
INV	INVINV	213	1
INV	INVINV	213	1
INV	INVINV	213	1
INV	INVINV	213	1
INV	INVINV	213	1
INV	INVINV	213	1
INV	INVINV	213	1
INV	INVINV	213	1
INV	INVINV	213	1
INV	INVINV	213	1
INV	INVINV	213	1
INV	INVINV	213	1
INV	INVINV	213	1
INV	INVINV	213	1
INV	INVINV	213	1
INV	INVINV	213	1
HET	INVSTD	213	1
HET	INVSTD	213	1
HET	INVSTD	213	1
HET	INVSTD	213	1
HET	INVSTD	213	1
HET	INVSTD	213	1
HET	INVSTD	213	1
HET	INVSTD	213	1
HET	INVSTD	213	1
HET	INVSTD	213	1
HET	INVSTD	213	1
HET	INVSTD	213	1
HET	INVSTD	213	1
HET	INVSTD	213	1
HET	INVSTD	213	1
HET	INVSTD	213	1
HET	INVSTD	213	1
HET	INVSTD	213	1
HET	INVSTD	213	1
HET	INVSTD	213	1
HET	INVSTD	213	1
HET	INVSTD	213	1
HET	INVSTD	213	1
HET	INVSTD	213	1
HET	INVSTD	213	1
HET	INVSTD	213	1
HET	INVSTD	213	1
HET	INVSTD	213	1
HET	INVSTD	213	1
HET	INVSTD	213	1
HET	INVSTD	213	1
HET	INVSTD	213	1
HET	INVSTD	213	1
HET	INVSTD	213	1
HET	INVSTD	213	1
HET	INVSTD	213	1
HET	INVSTD	213	1
HET	INVSTD	213	1
HET	INVSTD	213	1
HET	INVSTD	213	1
HET	INVSTD	213	1
HET	INVSTD	213	1
HET	INVSTD	213	1
HET	INVSTD	213	1
HET	INVSTD	213	1
HET	INVSTD	213	1
HET	INVSTD	213	1
HET	INVSTD	213	1
HET	INVSTD	213	1
HET	INVSTD	213	1
HET	INVSTD	213	1
HET	INVSTD	213	1
HET	INVSTD	213	1
HET	INVSTD	213	1
HET	INVSTD	213	1
HET	INVSTD	213	1
HET	INVSTD	213	1
HET	INVSTD	213	1
HET	INVSTD	213	1
HET	INVSTD	213	1
HET	STDINV	213	1
HET	STDINV	213	1
HET	STDINV	213	1
HET	STDINV	213	1
HET	STDINV	213	1
HET	STDINV	213	1
HET	STDINV	213	1
HET	STDINV	213	1
HET	STDINV	213	1
HET	STDINV	213	1
HET	STDINV	213	1
HET	STDINV	213	1
HET	STDINV	213	1
HET	STDINV	213	1
HET	STDINV	213	1
HET	STDINV	213	1
HET	STDINV	213	1
HET	STDINV	213	1
HET	STDINV	213	1
HET	STDINV	213	1
HET	STDINV	213	1
HET	STDINV	213	1
HET	STDINV	213	1
HET	STDINV	213	1
HET	STDINV	213	1
HET	STDINV	213	1
HET	STDINV	213	1
HET	STDINV	213	1
HET	STDINV	213	1
HET	STDINV	213	1
HET	STDINV	213	1
HET	STDINV	213	1
HET	STDINV	213	1
HET	STDINV	213	1
HET	STDINV	213	1
HET	STDINV	213	1
HET	STDINV	213	1
HET	STDINV	213	1
HET	STDINV	213	1
HET	STDINV	213	1
HET	STDINV	213	1
HET	STDINV	213	1
HET	STDINV	213	1
HET	STDINV	213	1
HET	STDINV	213	1
HET	STDINV	213	1
HET	STDINV	213	1
HET	STDINV	213	1
HET	STDINV	213	1
HET	STDINV	213	1
HET	STDINV	213	1
HET	STDINV	213	1
HET	STDINV	213	1
HET	STDINV	213	1
HET	STDINV	213	1
HET	STDINV	213	1
HET	STDINV	213	1
HET	STDINV	213	1
HET	STDINV	213	1
HET	STDINV	213	1
HET	STDINV	213	1
HET	STDINV	213	1
HET	STDINV	213	1
HET	STDINV	213	1
HET	STDINV	213	1
HET	STDINV	213	1
HET	STDINV	213	1
HET	STDINV	213	1
HET	STDINV	213	1
HET	STDINV	213	1
HET	STDINV	213	1
HET	STDINV	213	1
HET	STDINV	213	1
HET	STDINV	213	1
HET	STDINV	213	1
HET	STDINV	213	1
HET	STDINV	213	1
HET	STDINV	213	1
HET	STDINV	213	1
HET	STDINV	213	1
HET	STDINV	213	1
HET	STDINV	213	1
HET	STDINV	213	1
HET	STDINV	213	1
HET	STDINV	213	1
STD	STDSTD	213	1
STD	STDSTD	213	1
STD	STDSTD	213	1
STD	STDSTD	213	1
STD	STDSTD	213	1
STD	STDSTD	213	1
STD	STDSTD	213	1
STD	STDSTD	213	1
STD	STDSTD	213	1
STD	STDSTD	213	1
STD	STDSTD	213	1
STD	STDSTD	213	1
STD	STDSTD	213	1
STD	STDSTD	213	1
STD	STDSTD	213	1
STD	STDSTD	213	1
STD	STDSTD	213	1
STD	STDSTD	213	1
STD	STDSTD	213	1
STD	STDSTD	213	1
INV	INVINV	216	1
INV	INVINV	216	1
INV	INVINV	216	1
INV	INVINV	216	1
INV	INVINV	216	1
INV	INVINV	216	1
INV	INVINV	216	1
INV	INVINV	216	1
INV	INVINV	216	1
INV	INVINV	216	1
INV	INVINV	216	1
INV	INVINV	216	1
INV	INVINV	216	1
INV	INVINV	216	1
INV	INVINV	216	1
INV	INVINV	216	1
INV	INVINV	216	1
INV	INVINV	216	1
INV	INVINV	216	1
INV	INVINV	216	1
INV	INVINV	216	1
INV	INVINV	216	1
INV	INVINV	216	1
INV	INVINV	216	1
INV	INVINV	216	1
INV	INVINV	216	1
INV	INVINV	216	1
INV	INVINV	216	1
INV	INVINV	216	1
INV	INVINV	216	1
INV	INVINV	216	1
INV	INVINV	216	1
INV	INVINV	216	1
INV	INVINV	216	1
INV	INVINV	216	1
INV	INVINV	216	1
INV	INVINV	216	1
INV	INVINV	216	1
INV	INVINV	216	1
INV	INVINV	216	1
INV	INVINV	216	1
INV	INVINV	216	1
INV	INVINV	216	1
INV	INVINV	216	1
INV	INVINV	216	1
INV	INVINV	216	1
INV	INVINV	216	1
INV	INVINV	216	1
INV	INVINV	216	1
INV	INVINV	216	1
INV	INVINV	216	1
INV	INVINV	216	1
INV	INVINV	216	1
INV	INVINV	216	1
INV	INVINV	216	1
INV	INVINV	216	1
INV	INVINV	216	1
INV	INVINV	216	1
INV	INVINV	216	1
INV	INVINV	216	1
INV	INVINV	216	1
INV	INVINV	216	1
INV	INVINV	216	1
INV	INVINV	216	1
INV	INVINV	216	1
INV	INVINV	216	1
INV	INVINV	216	1
INV	INVINV	216	1
INV	INVINV	216	1
INV	INVINV	216	1
INV	INVINV	216	1
INV	INVINV	216	1
INV	INVINV	216	1
INV	INVINV	216	1
INV	INVINV	216	1
INV	INVINV	216	1
INV	INVINV	216	1
INV	INVINV	216	1
INV	INVINV	216	1
INV	INVINV	216	1
INV	INVINV	216	1
INV	INVINV	216	1
INV	INVINV	216	1
INV	INVINV	216	1
INV	INVINV	216	1
INV	INVINV	216	1
INV	INVINV	216	1
INV	INVINV	216	1
INV	INVINV	216	1
INV	INVINV	216	1
INV	INVINV	216	1
INV	INVINV	216	1
INV	INVINV	216	1
INV	INVINV	216	1
INV	INVINV	216	1
INV	INVINV	216	1
INV	INVINV	216	1
HET	INVSTD	216	1
HET	INVSTD	216	1
HET	INVSTD	216	1
HET	INVSTD	216	1
HET	INVSTD	216	1
HET	INVSTD	216	1
HET	INVSTD	216	1
HET	INVSTD	216	1
HET	INVSTD	216	1
HET	INVSTD	216	1
HET	INVSTD	216	1
HET	INVSTD	216	1
HET	INVSTD	216	1
HET	INVSTD	216	1
HET	INVSTD	216	1
HET	INVSTD	216	1
HET	INVSTD	216	1
HET	INVSTD	216	1
HET	INVSTD	216	1
HET	INVSTD	216	1
HET	INVSTD	216	1
HET	INVSTD	216	1
HET	INVSTD	216	1
HET	INVSTD	216	1
HET	INVSTD	216	1
HET	INVSTD	216	1
HET	INVSTD	216	1
HET	INVSTD	216	1
HET	INVSTD	216	1
HET	INVSTD	216	1
HET	INVSTD	216	1
HET	INVSTD	216	1
HET	INVSTD	216	1
HET	INVSTD	216	1
HET	INVSTD	216	1
HET	INVSTD	216	1
HET	INVSTD	216	1
HET	INVSTD	216	1
HET	INVSTD	216	1
HET	INVSTD	216	1
HET	INVSTD	216	1
HET	INVSTD	216	1
HET	INVSTD	216	1
HET	INVSTD	216	1
HET	INVSTD	216	1
HET	INVSTD	216	1
HET	INVSTD	216	1
HET	INVSTD	216	1
HET	INVSTD	216	1
HET	INVSTD	216	1
HET	INVSTD	216	1
HET	INVSTD	216	1
HET	INVSTD	216	1
HET	INVSTD	216	1
HET	INVSTD	216	1
HET	INVSTD	216	1
HET	INVSTD	216	1
HET	INVSTD	216	1
HET	INVSTD	216	1
HET	INVSTD	216	1
HET	INVSTD	216	1
HET	INVSTD	216	1
HET	INVSTD	216	1
HET	INVSTD	216	1
HET	INVSTD	216	1
HET	INVSTD	216	1
HET	INVSTD	216	1
HET	INVSTD	216	1
HET	INVSTD	216	1
HET	INVSTD	216	1
HET	INVSTD	216	1
HET	INVSTD	216	1
HET	INVSTD	216	1
HET	INVSTD	216	1
HET	INVSTD	216	1
HET	INVSTD	216	1
HET	INVSTD	216	1
HET	INVSTD	216	1
HET	INVSTD	216	1
HET	INVSTD	216	1
HET	INVSTD	216	1
HET	INVSTD	216	1
HET	INVSTD	216	1
HET	INVSTD	216	1
HET	INVSTD	216	1
HET	INVSTD	216	1
HET	INVSTD	216	1
HET	INVSTD	216	1
HET	INVSTD	216	1
HET	INVSTD	216	1
HET	INVSTD	216	1
HET	INVSTD	216	1
HET	INVSTD	216	1
HET	INVSTD	216	1
HET	INVSTD	216	1
HET	INVSTD	216	1
HET	INVSTD	216	1
HET	INVSTD	216	1
HET	INVSTD	216	1
HET	INVSTD	216	1
HET	INVSTD	216	1
HET	INVSTD	216	1
HET	INVSTD	216	1
HET	INVSTD	216	1
HET	INVSTD	216	1
HET	INVSTD	216	1
HET	INVSTD	216	1
HET	INVSTD	216	1
HET	STDINV	216	1
HET	STDINV	216	1
HET	STDINV	216	1
HET	STDINV	216	1
HET	STDINV	216	1
HET	STDINV	216	1
HET	STDINV	216	1
HET	STDINV	216	1
HET	STDINV	216	1
HET	STDINV	216	1
HET	STDINV	216	1
HET	STDINV	216	1
HET	STDINV	216	1
HET	STDINV	216	1
HET	STDINV	216	1
HET	STDINV	216	1
HET	STDINV	216	1
HET	STDINV	216	1
HET	STDINV	216	1
HET	STDINV	216	1
HET	STDINV	216	1
HET	STDINV	216	1
HET	STDINV	216	1
HET	STDINV	216	1
HET	STDINV	216	1
HET	STDINV	216	1
HET	STDINV	216	1
HET	STDINV	216	1
HET	STDINV	216	1
HET	STDINV	216	1
HET	STDINV	216	1
HET	STDINV	216	1
HET	STDINV	216	1
HET	STDINV	216	1
HET	STDINV	216	1
HET	STDINV	216	1
HET	STDINV	216	1
HET	STDINV	216	1
HET	STDINV	216	1
HET	STDINV	216	1
HET	STDINV	216	1
HET	STDINV	216	1
HET	STDINV	216	1
HET	STDINV	216	1
HET	STDINV	216	1
HET	STDINV	216	1
HET	STDINV	216	1
HET	STDINV	216	1
HET	STDINV	216	1
HET	STDINV	216	1
HET	STDINV	216	1
HET	STDINV	216	1
HET	STDINV	216	1
HET	STDINV	216	1
HET	STDINV	216	1
HET	STDINV	216	1
HET	STDINV	216	1
HET	STDINV	216	1
HET	STDINV	216	1
HET	STDINV	216	1
HET	STDINV	216	1
HET	STDINV	216	1
HET	STDINV	216	1
HET	STDINV	216	1
HET	STDINV	216	1
HET	STDINV	216	1
HET	STDINV	216	1
HET	STDINV	216	1
HET	STDINV	216	1
HET	STDINV	216	1
HET	STDINV	216	1
HET	STDINV	216	1
HET	STDINV	216	1
HET	STDINV	216	1
HET	STDINV	216	1
HET	STDINV	216	1
HET	STDINV	216	1
HET	STDINV	216	1
HET	STDINV	216	1
HET	STDINV	216	1
HET	STDINV	216	1
HET	STDINV	216	1
HET	STDINV	216	1
HET	STDINV	216	1
HET	STDINV	216	1
HET	STDINV	216	1
HET	STDINV	216	1
HET	STDINV	216	1
HET	STDINV	216	1
HET	STDINV	216	1
HET	STDINV	216	1
HET	STDINV	216	1
HET	STDINV	216	1
HET	STDINV	216	1
HET	STDINV	216	1
HET	STDINV	216	1
HET	STDINV	216	1
HET	STDINV	216	1
HET	STDINV	216	1
HET	STDINV	216	1
HET	STDINV	216	1
HET	STDINV	216	1
HET	STDINV	216	1
HET	STDINV	216	1
HET	STDINV	216	1
HET	STDINV	216	1
HET	STDINV	216	1
HET	STDINV	216	1
HET	STDINV	216	1
HET	STDINV	216	1
HET	STDINV	216	1
HET	STDINV	216	1
HET	STDINV	216	1
HET	STDINV	216	1
HET	STDINV	216	1
HET	STDINV	216	1
HET	STDINV	216	1
HET	STDINV	216	1
HET	STDINV	216	1
HET	STDINV	216	1
HET	STDINV	216	1
HET	STDINV	216	1
HET	STDINV	216	1
HET	STDINV	216	1
HET	STDINV	216	1
STD	STDSTD	216	1
STD	STDSTD	216	1
STD	STDSTD	216	1
STD	STDSTD	216	1
STD	STDSTD	216	1
STD	STDSTD	216	1
STD	STDSTD	216	1
STD	STDSTD	216	1
STD	STDSTD	216	1
STD	STDSTD	216	1
STD	STDSTD	216	1
STD	STDSTD	216	1
STD	STDSTD	216	1
STD	STDSTD	216	1
STD	STDSTD	216	1
STD	STDSTD	216	1
STD	STDSTD	216	1
STD	STDSTD	216	1
STD	STDSTD	216	1
STD	STDSTD	216	1
STD	STDSTD	216	1
STD	STDSTD	216	1
STD	STDSTD	216	1
STD	STDSTD	216	1
STD	STDSTD	216	1
STD	STDSTD	216	1
STD	STDSTD	216	1
STD	STDSTD	216	1
STD	STDSTD	216	1
STD	STDSTD	216	1
STD	STDSTD	216	1
STD	STDSTD	216	1
STD	STDSTD	216	1
STD	STDSTD	216	1
STD	STDSTD	216	1
STD	STDSTD	216	1
STD	STDSTD	216	1
STD	STDSTD	216	1
STD	STDSTD	216	1
STD	STDSTD	216	1
STD	STDSTD	216	1
STD	STDSTD	216	1
STD	STDSTD	216	1
STD	STDSTD	216	1
STD	STDSTD	216	1
STD	STDSTD	216	1
STD	STDSTD	216	1
STD	STDSTD	216	1
STD	STDSTD	216	1
STD	STDSTD	216	1
STD	STDSTD	216	1
STD	STDSTD	216	1
STD	STDSTD	216	1
STD	STDSTD	216	1
STD	STDSTD	216	1
STD	STDSTD	216	1
STD	STDSTD	216	1
STD	STDSTD	216	1
STD	STDSTD	216	1
STD	STDSTD	216	1
STD	STDSTD	216	1
STD	STDSTD	216	1
STD	STDSTD	216	1
STD	STDSTD	216	1
STD	STDSTD	216	1
STD	STDSTD	216	1
STD	STDSTD	216	1
STD	STDSTD	216	1
STD	STDSTD	216	1
STD	STDSTD	216	1
STD	STDSTD	216	1
STD	STDSTD	216	1
STD	STDSTD	216	1
STD	STDSTD	216	1
STD	STDSTD	216	1
STD	STDSTD	216	1
STD	STDSTD	216	1
STD	STDSTD	216	1
STD	STDSTD	216	1
STD	STDSTD	216	1
STD	STDSTD	216	1
STD	STDSTD	216	1
STD	STDSTD	216	1
STD	STDSTD	216	1
STD	STDSTD	216	1
STD	STDSTD	216	1
STD	STDSTD	216	1
STD	STDSTD	216	1
STD	STDSTD	216	1
STD	STDSTD	216	1
STD	STDSTD	216	1
STD	STDSTD	216	1
STD	STDSTD	216	1
STD	STDSTD	216	1
INV	INVINV	218	1
INV	INVINV	218	1
INV	INVINV	218	1
INV	INVINV	218	1
INV	INVINV	218	1
INV	INVINV	218	1
INV	INVINV	218	1
INV	INVINV	218	1
INV	INVINV	218	1
INV	INVINV	218	1
INV	INVINV	218	1
INV	INVINV	218	1
INV	INVINV	218	1
INV	INVINV	218	1
INV	INVINV	218	1
INV	INVINV	218	1
INV	INVINV	218	1
INV	INVINV	218	1
INV	INVINV	218	1
INV	INVINV	218	1
INV	INVINV	218	1
INV	INVINV	218	1
INV	INVINV	218	1
INV	INVINV	218	1
INV	INVINV	218	1
INV	INVINV	218	1
INV	INVINV	218	1
INV	INVINV	218	1
INV	INVINV	218	1
INV	INVINV	218	1
INV	INVINV	218	1
INV	INVINV	218	1
INV	INVINV	218	1
INV	INVINV	218	1
INV	INVINV	218	1
INV	INVINV	218	1
INV	INVINV	218	1
INV	INVINV	218	1
INV	INVINV	218	1
INV	INVINV	218	1
INV	INVINV	218	1
INV	INVINV	218	1
INV	INVINV	218	1
INV	INVINV	218	1
INV	INVINV	218	1
INV	INVINV	218	1
INV	INVINV	218	1
INV	INVINV	218	1
INV	INVINV	218	1
INV	INVINV	218	1
INV	INVINV	218	1
INV	INVINV	218	1
INV	INVINV	218	1
INV	INVINV	218	1
INV	INVINV	218	1
HET	INVSTD	218	1
HET	INVSTD	218	1
HET	INVSTD	218	1
HET	INVSTD	218	1
HET	INVSTD	218	1
HET	INVSTD	218	1
HET	INVSTD	218	1
HET	INVSTD	218	1
HET	INVSTD	218	1
HET	INVSTD	218	1
HET	INVSTD	218	1
HET	INVSTD	218	1
HET	INVSTD	218	1
HET	INVSTD	218	1
HET	INVSTD	218	1
HET	INVSTD	218	1
HET	INVSTD	218	1
HET	INVSTD	218	1
HET	INVSTD	218	1
HET	INVSTD	218	1
HET	INVSTD	218	1
HET	INVSTD	218	1
HET	INVSTD	218	1
HET	INVSTD	218	1
HET	INVSTD	218	1
HET	INVSTD	218	1
HET	INVSTD	218	1
HET	STDINV	218	1
HET	STDINV	218	1
HET	STDINV	218	1
HET	STDINV	218	1
HET	STDINV	218	1
HET	STDINV	218	1
HET	STDINV	218	1
HET	STDINV	218	1
HET	STDINV	218	1
HET	STDINV	218	1
HET	STDINV	218	1
HET	STDINV	218	1
HET	STDINV	218	1
HET	STDINV	218	1
HET	STDINV	218	1
HET	STDINV	218	1
HET	STDINV	218	1
HET	STDINV	218	1
HET	STDINV	218	1
HET	STDINV	218	1
HET	STDINV	218	1
HET	STDINV	218	1
HET	STDINV	218	1
HET	STDINV	218	1
HET	STDINV	218	1
STD	STDSTD	218	1
STD	STDSTD	218	1
STD	STDSTD	218	1
STD	STDSTD	218	1
STD	STDSTD	218	1
STD	STDSTD	218	1
STD	STDSTD	218	1
STD	STDSTD	218	1
STD	STDSTD	218	1
STD	STDSTD	218	1
STD	STDSTD	218	1
STD	STDSTD	218	1
STD	STDSTD	218	1
STD	STDSTD	218	1
STD	STDSTD	218	1
STD	STDSTD	218	1
STD	STDSTD	218	1
STD	STDSTD	218	1
STD	STDSTD	218	1
STD	STDSTD	218	1
STD	STDSTD	218	1
STD	STDSTD	218	1
STD	STDSTD	218	1
STD	STDSTD	218	1
STD	STDSTD	218	1
STD	STDSTD	218	1
STD	STDSTD	218	1
STD	STDSTD	218	1
STD	STDSTD	218	1
STD	STDSTD	218	1
STD	STDSTD	218	1
STD	STDSTD	218	1
STD	STDSTD	218	1
STD	STDSTD	218	1
STD	STDSTD	218	1
STD	STDSTD	218	1
STD	STDSTD	218	1
STD	STDSTD	218	1
STD	STDSTD	218	1
STD	STDSTD	218	1
STD	STDSTD	218	1
STD	STDSTD	218	1
STD	STDSTD	218	1
STD	STDSTD	218	1
STD	STDSTD	218	1
STD	STDSTD	218	1
STD	STDSTD	218	1
INV	INVINV	220	1
INV	INVINV	220	1
INV	INVINV	220	1
INV	INVINV	220	1
INV	INVINV	220	1
INV	INVINV	220	1
INV	INVINV	220	1
INV	INVINV	220	1
INV	INVINV	220	1
INV	INVINV	220	1
INV	INVINV	220	1
INV	INVINV	220	1
INV	INVINV	220	1
INV	INVINV	220	1
INV	INVINV	220	1
INV	INVINV	220	1
INV	INVINV	220	1
INV	INVINV	220	1
INV	INVINV	220	1
INV	INVINV	220	1
INV	INVINV	220	1
INV	INVINV	220	1
INV	INVINV	220	1
INV	INVINV	220	1
INV	INVINV	220	1
INV	INVINV	220	1
HET	INVSTD	220	1
HET	INVSTD	220	1
HET	INVSTD	220	1
HET	INVSTD	220	1
HET	INVSTD	220	1
HET	INVSTD	220	1
HET	INVSTD	220	1
HET	INVSTD	220	1
HET	INVSTD	220	1
HET	INVSTD	220	1
HET	INVSTD	220	1
HET	INVSTD	220	1
HET	STDINV	220	1
HET	STDINV	220	1
HET	STDINV	220	1
HET	STDINV	220	1
HET	STDINV	220	1
HET	STDINV	220	1
STD	STDSTD	220	1
STD	STDSTD	220	1
STD	STDSTD	220	1
STD	STDSTD	220	1
STD	STDSTD	220	1
STD	STDSTD	220	1
STD	STDSTD	220	1
STD	STDSTD	220	1
STD	STDSTD	220	1
STD	STDSTD	220	1
STD	STDSTD	220	1
STD	STDSTD	220	1
STD	STDSTD	220	1
STD	STDSTD	220	1
STD	STDSTD	220	1
STD	STDSTD	220	1
STD	STDSTD	220	1
STD	STDSTD	220	1
STD	STDSTD	220	1
STD	STDSTD	220	1
STD	STDSTD	220	1
STD	STDSTD	220	1
STD	STDSTD	220	1
STD	STDSTD	220	1
STD	STDSTD	220	1
STD	STDSTD	220	1
STD	STDSTD	220	1
STD	STDSTD	220	1
STD	STDSTD	220	1
STD	STDSTD	220	1
STD	STDSTD	220	1
INV	INVINV	222	1
INV	INVINV	222	1
INV	INVINV	222	1
INV	INVINV	222	1
INV	INVINV	222	1
INV	INVINV	222	1
INV	INVINV	222	1
INV	INVINV	222	1
INV	INVINV	222	1
INV	INVINV	222	1
HET	INVSTD	222	1
HET	INVSTD	222	1
HET	INVSTD	222	1
HET	INVSTD	222	1
HET	INVSTD	222	1
HET	INVSTD	222	1
HET	STDINV	222	1
HET	STDINV	222	1
HET	STDINV	222	1
HET	STDINV	222	1
HET	STDINV	222	1
HET	STDINV	222	1
STD	STDSTD	222	1
STD	STDSTD	222	1
STD	STDSTD	222	1
STD	STDSTD	222	1
STD	STDSTD	222	1
STD	STDSTD	222	1
STD	STDSTD	222	1
STD	STDSTD	222	1
STD	STDSTD	222	1
STD	STDSTD	222	1
STD	STDSTD	222	1
STD	STDSTD	222	1
INV	INVINV	224	1
INV	INVINV	224	1
INV	INVINV	224	1
INV	INVINV	224	1
INV	INVINV	224	1
INV	INVINV	224	1
INV	INVINV	224	1
HET	INVSTD	224	1
HET	INVSTD	224	1
HET	INVSTD	224	1
HET	INVSTD	224	1
HET	STDINV	224	1
STD	STDSTD	224	1
STD	STDSTD	224	1
STD	STDSTD	224	1
STD	STDSTD	224	1
STD	STDSTD	224	1
STD	STDSTD	224	1
INV	INVINV	226	1
STD	STDSTD	226	1
INV	INVINV	228	1
STD	STDSTD	230	1
STD	STDSTD	230	1
STD	STDSTD	230	1
INV	INVINV	232	1
INV	INVINV	234	1
INV	INVINV	234	1
INV	INVINV	234	1
INV	INVINV	234	1
HET	INVSTD	234	1
HET	INVSTD	234	1
HET	INVSTD	234	1
HET	STDINV	234	1
STD	STDSTD	234	1
STD	STDSTD	234	1
STD	STDSTD	234	1
STD	STDSTD	234	1
STD	STDSTD	234	1
STD	STDSTD	234	1
INV	INVINV	236	1
INV	INVINV	236	1
INV	INVINV	236	1
INV	INVINV	236	1
INV	INVINV	236	1
INV	INVINV	236	1
INV	INVINV	236	1
INV	INVINV	236	1
INV	INVINV	236	1
INV	INVINV	236	1
INV	INVINV	236	1
INV	INVINV	236	1
INV	INVINV	236	1
INV	INVINV	236	1
INV	INVINV	236	1
INV	INVINV	236	1
HET	INVSTD	236	1
HET	INVSTD	236	1
HET	INVSTD	236	1
HET	INVSTD	236	1
HET	INVSTD	236	1
HET	INVSTD	236	1
HET	INVSTD	236	1
HET	INVSTD	236	1
HET	INVSTD	236	1
HET	STDINV	236	1
HET	STDINV	236	1
STD	STDSTD	236	1
STD	STDSTD	236	1
STD	STDSTD	236	1
STD	STDSTD	236	1
STD	STDSTD	236	1
STD	STDSTD	236	1
STD	STDSTD	236	1
STD	STDSTD	236	1
INV	INVINV	238	1
HET	INVSTD	238	1
HET	INVSTD	238	1
STD	STDSTD	238	1
STD	STDSTD	238	1
HET	INVSTD	240	1
HET	INVSTD	240	1
STD	STDSTD	240	1
HET	INVSTD	242	1
HET	STDINV	242	1
HET	STDINV	246	1
INV	INVINV	261	1
INV	INVINV	261	1
HET	STDINV	261	1
STD	STDSTD	261	1
STD	STDSTD	261	1
STD	STDSTD	261	1
HET	INVSTD	285	1
HET	STDINV	285	1
HET	INVSTD	333	1
HET	STDINV	333	1

## Sheet: DevelopmentalTimeMale
Karyotype3	Karyotype4	Time	Event
INV	INVINV	213	1
HET	INVSTD	213	1
HET	INVSTD	213	1
HET	INVSTD	213	1
HET	STDINV	213	1
HET	STDINV	213	1
HET	STDINV	213	1
STD	STDSTD	213	1
STD	STDSTD	213	1
INV	INVINV	216	1
INV	INVINV	216	1
INV	INVINV	216	1
INV	INVINV	216	1
INV	INVINV	216	1
INV	INVINV	216	1
INV	INVINV	216	1
INV	INVINV	216	1
INV	INVINV	216	1
INV	INVINV	216	1
INV	INVINV	216	1
INV	INVINV	216	1
INV	INVINV	216	1
INV	INVINV	216	1
INV	INVINV	216	1
INV	INVINV	216	1
INV	INVINV	216	1
INV	INVINV	216	1
INV	INVINV	216	1
INV	INVINV	216	1
INV	INVINV	216	1
INV	INVINV	216	1
INV	INVINV	216	1
HET	INVSTD	216	1
HET	INVSTD	216	1
HET	INVSTD	216	1
HET	INVSTD	216	1
HET	INVSTD	216	1
HET	INVSTD	216	1
HET	INVSTD	216	1
HET	INVSTD	216	1
HET	INVSTD	216	1
HET	INVSTD	216	1
HET	INVSTD	216	1
HET	INVSTD	216	1
HET	INVSTD	216	1
HET	INVSTD	216	1
HET	INVSTD	216	1
HET	INVSTD	216	1
HET	INVSTD	216	1
HET	INVSTD	216	1
HET	INVSTD	216	1
HET	INVSTD	216	1
HET	INVSTD	216	1
HET	INVSTD	216	1
HET	INVSTD	216	1
HET	INVSTD	216	1
HET	INVSTD	216	1
HET	INVSTD	216	1
HET	INVSTD	216	1
HET	INVSTD	216	1
HET	INVSTD	216	1
HET	INVSTD	216	1
HET	INVSTD	216	1
HET	INVSTD	216	1
HET	INVSTD	216	1
HET	INVSTD	216	1
HET	INVSTD	216	1
HET	INVSTD	216	1
HET	INVSTD	216	1
HET	INVSTD	216	1
HET	INVSTD	216	1
HET	INVSTD	216	1
HET	INVSTD	216	1
HET	INVSTD	216	1
HET	INVSTD	216	1
HET	STDINV	216	1
HET	STDINV	216	1
HET	STDINV	216	1
HET	STDINV	216	1
HET	STDINV	216	1
HET	STDINV	216	1
HET	STDINV	216	1
HET	STDINV	216	1
HET	STDINV	216	1
HET	STDINV	216	1
HET	STDINV	216	1
HET	STDINV	216	1
HET	STDINV	216	1
HET	STDINV	216	1
HET	STDINV	216	1
HET	STDINV	216	1
HET	STDINV	216	1
HET	STDINV	216	1
HET	STDINV	216	1
HET	STDINV	216	1
HET	STDINV	216	1
HET	STDINV	216	1
HET	STDINV	216	1
HET	STDINV	216	1
HET	STDINV	216	1
HET	STDINV	216	1
HET	STDINV	216	1
HET	STDINV	216	1
HET	STDINV	216	1
HET	STDINV	216	1
HET	STDINV	216	1
HET	STDINV	216	1
HET	STDINV	216	1
HET	STDINV	216	1
HET	STDINV	216	1
HET	STDINV	216	1
HET	STDINV	216	1
HET	STDINV	216	1
HET	STDINV	216	1
HET	STDINV	216	1
HET	STDINV	216	1
HET	STDINV	216	1
HET	STDINV	216	1
HET	STDINV	216	1
HET	STDINV	216	1
HET	STDINV	216	1
HET	STDINV	216	1
HET	STDINV	216	1
HET	STDINV	216	1
HET	STDINV	216	1
HET	STDINV	216	1
HET	STDINV	216	1
HET	STDINV	216	1
HET	STDINV	216	1
HET	STDINV	216	1
HET	STDINV	216	1
STD	STDSTD	216	1
STD	STDSTD	216	1
STD	STDSTD	216	1
STD	STDSTD	216	1
STD	STDSTD	216	1
STD	STDSTD	216	1
STD	STDSTD	216	1
STD	STDSTD	216	1
STD	STDSTD	216	1
STD	STDSTD	216	1
STD	STDSTD	216	1
STD	STDSTD	216	1
STD	STDSTD	216	1
STD	STDSTD	216	1
STD	STDSTD	216	1
INV	INVINV	218	1
INV	INVINV	218	1
INV	INVINV	218	1
INV	INVINV	218	1
INV	INVINV	218	1
INV	INVINV	218	1
INV	INVINV	218	1
INV	INVINV	218	1
INV	INVINV	218	1
INV	INVINV	218	1
INV	INVINV	218	1
INV	INVINV	218	1
INV	INVINV	218	1
INV	INVINV	218	1
INV	INVINV	218	1
INV	INVINV	218	1
INV	INVINV	218	1
INV	INVINV	218	1
INV	INVINV	218	1
INV	INVINV	218	1
INV	INVINV	218	1
INV	INVINV	218	1
INV	INVINV	218	1
INV	INVINV	218	1
INV	INVINV	218	1
INV	INVINV	218	1
INV	INVINV	218	1
INV	INVINV	218	1
INV	INVINV	218	1
INV	INVINV	218	1
INV	INVINV	218	1
INV	INVINV	218	1
INV	INVINV	218	1
INV	INVINV	218	1
INV	INVINV	218	1
HET	INVSTD	218	1
HET	INVSTD	218	1
HET	INVSTD	218	1
HET	INVSTD	218	1
HET	INVSTD	218	1
HET	INVSTD	218	1
HET	INVSTD	218	1
HET	INVSTD	218	1
HET	INVSTD	218	1
HET	INVSTD	218	1
HET	INVSTD	218	1
HET	INVSTD	218	1
HET	INVSTD	218	1
HET	INVSTD	218	1
HET	INVSTD	218	1
HET	INVSTD	218	1
HET	INVSTD	218	1
HET	INVSTD	218	1
HET	INVSTD	218	1
HET	INVSTD	218	1
HET	INVSTD	218	1
HET	INVSTD	218	1
HET	INVSTD	218	1
HET	INVSTD	218	1
HET	INVSTD	218	1
HET	INVSTD	218	1
HET	INVSTD	218	1
HET	INVSTD	218	1
HET	INVSTD	218	1
HET	INVSTD	218	1
HET	INVSTD	218	1
HET	INVSTD	218	1
HET	INVSTD	218	1
HET	INVSTD	218	1
HET	INVSTD	218	1
HET	INVSTD	218	1
HET	INVSTD	218	1
HET	INVSTD	218	1
HET	INVSTD	218	1
HET	INVSTD	218	1
HET	INVSTD	218	1
HET	INVSTD	218	1
HET	INVSTD	218	1
HET	INVSTD	218	1
HET	INVSTD	218	1
HET	INVSTD	218	1
HET	INVSTD	218	1
HET	INVSTD	218	1
HET	INVSTD	218	1
HET	INVSTD	218	1
HET	INVSTD	218	1
HET	INVSTD	218	1
HET	INVSTD	218	1
HET	INVSTD	218	1
HET	INVSTD	218	1
HET	STDINV	218	1
HET	STDINV	218	1
HET	STDINV	218	1
HET	STDINV	218	1
HET	STDINV	218	1
HET	STDINV	218	1
HET	STDINV	218	1
HET	STDINV	218	1
HET	STDINV	218	1
HET	STDINV	218	1
HET	STDINV	218	1
HET	STDINV	218	1
HET	STDINV	218	1
HET	STDINV	218	1
HET	STDINV	218	1
HET	STDINV	218	1
HET	STDINV	218	1
HET	STDINV	218	1
HET	STDINV	218	1
HET	STDINV	218	1
HET	STDINV	218	1
HET	STDINV	218	1
HET	STDINV	218	1
HET	STDINV	218	1
HET	STDINV	218	1
HET	STDINV	218	1
HET	STDINV	218	1
HET	STDINV	218	1
HET	STDINV	218	1
HET	STDINV	218	1
HET	STDINV	218	1
HET	STDINV	218	1
HET	STDINV	218	1
HET	STDINV	218	1
HET	STDINV	218	1
HET	STDINV	218	1
HET	STDINV	218	1
HET	STDINV	218	1
HET	STDINV	218	1
HET	STDINV	218	1
HET	STDINV	218	1
HET	STDINV	218	1
HET	STDINV	218	1
HET	STDINV	218	1
HET	STDINV	218	1
HET	STDINV	218	1
HET	STDINV	218	1
HET	STDINV	218	1
HET	STDINV	218	1
HET	STDINV	218	1
HET	STDINV	218	1
HET	STDINV	218	1
HET	STDINV	218	1
HET	STDINV	218	1
HET	STDINV	218	1
HET	STDINV	218	1
HET	STDINV	218	1
HET	STDINV	218	1
HET	STDINV	218	1
HET	STDINV	218	1
HET	STDINV	218	1
HET	STDINV	218	1
HET	STDINV	218	1
HET	STDINV	218	1
HET	STDINV	218	1
HET	STDINV	218	1
HET	STDINV	218	1
HET	STDINV	218	1
STD	STDSTD	218	1
STD	STDSTD	218	1
STD	STDSTD	218	1
STD	STDSTD	218	1
STD	STDSTD	218	1
STD	STDSTD	218	1
STD	STDSTD	218	1
STD	STDSTD	218	1
STD	STDSTD	218	1
STD	STDSTD	218	1
STD	STDSTD	218	1
STD	STDSTD	218	1
STD	STDSTD	218	1
STD	STDSTD	218	1
STD	STDSTD	218	1
STD	STDSTD	218	1
STD	STDSTD	218	1
STD	STDSTD	218	1
STD	STDSTD	218	1
STD	STDSTD	218	1
STD	STDSTD	218	1
STD	STDSTD	218	1
STD	STDSTD	218	1
STD	STDSTD	218	1
STD	STDSTD	218	1
STD	STDSTD	218	1
STD	STDSTD	218	1
STD	STDSTD	218	1
INV	INVINV	220	1
INV	INVINV	220	1
INV	INVINV	220	1
INV	INVINV	220	1
INV	INVINV	220	1
INV	INVINV	220	1
INV	INVINV	220	1
INV	INVINV	220	1
INV	INVINV	220	1
INV	INVINV	220	1
INV	INVINV	220	1
INV	INVINV	220	1
INV	INVINV	220	1
INV	INVINV	220	1
INV	INVINV	220	1
INV	INVINV	220	1
INV	INVINV	220	1
INV	INVINV	220	1
INV	INVINV	220	1
INV	INVINV	220	1
INV	INVINV	220	1
INV	INVINV	220	1
INV	INVINV	220	1
INV	INVINV	220	1
INV	INVINV	220	1
INV	INVINV	220	1
INV	INVINV	220	1
INV	INVINV	220	1
INV	INVINV	220	1
HET	INVSTD	220	1
HET	INVSTD	220	1
HET	INVSTD	220	1
HET	INVSTD	220	1
HET	INVSTD	220	1
HET	INVSTD	220	1
HET	INVSTD	220	1
HET	INVSTD	220	1
HET	INVSTD	220	1
HET	INVSTD	220	1
HET	INVSTD	220	1
HET	INVSTD	220	1
HET	INVSTD	220	1
HET	INVSTD	220	1
HET	INVSTD	220	1
HET	INVSTD	220	1
HET	INVSTD	220	1
HET	INVSTD	220	1
HET	INVSTD	220	1
HET	INVSTD	220	1
HET	INVSTD	220	1
HET	INVSTD	220	1
HET	INVSTD	220	1
HET	INVSTD	220	1
HET	INVSTD	220	1
HET	INVSTD	220	1
HET	INVSTD	220	1
HET	INVSTD	220	1
HET	INVSTD	220	1
HET	INVSTD	220	1
HET	INVSTD	220	1
HET	INVSTD	220	1
HET	INVSTD	220	1
HET	INVSTD	220	1
HET	INVSTD	220	1
HET	INVSTD	220	1
HET	INVSTD	220	1
HET	STDINV	220	1
HET	STDINV	220	1
HET	STDINV	220	1
HET	STDINV	220	1
HET	STDINV	220	1
HET	STDINV	220	1
HET	STDINV	220	1
HET	STDINV	220	1
HET	STDINV	220	1
HET	STDINV	220	1
HET	STDINV	220	1
HET	STDINV	220	1
HET	STDINV	220	1
HET	STDINV	220	1
HET	STDINV	220	1
HET	STDINV	220	1
HET	STDINV	220	1
HET	STDINV	220	1
HET	STDINV	220	1
STD	STDSTD	220	1
STD	STDSTD	220	1
STD	STDSTD	220	1
STD	STDSTD	220	1
STD	STDSTD	220	1
STD	STDSTD	220	1
STD	STDSTD	220	1
STD	STDSTD	220	1
STD	STDSTD	220	1
STD	STDSTD	220	1
STD	STDSTD	220	1
STD	STDSTD	220	1
STD	STDSTD	220	1
STD	STDSTD	220	1
STD	STDSTD	220	1
STD	STDSTD	220	1
STD	STDSTD	220	1
STD	STDSTD	220	1
STD	STDSTD	220	1
STD	STDSTD	220	1
STD	STDSTD	220	1
STD	STDSTD	220	1
STD	STDSTD	220	1
STD	STDSTD	220	1
STD	STDSTD	220	1
STD	STDSTD	220	1
STD	STDSTD	220	1
STD	STDSTD	220	1
STD	STDSTD	220	1
STD	STDSTD	220	1
STD	STDSTD	220	1
STD	STDSTD	220	1
STD	STDSTD	220	1
STD	STDSTD	220	1
STD	STDSTD	220	1
STD	STDSTD	220	1
STD	STDSTD	220	1
STD	STDSTD	220	1
STD	STDSTD	220	1
INV	INVINV	222	1
INV	INVINV	222	1
INV	INVINV	222	1
INV	INVINV	222	1
INV	INVINV	222	1
INV	INVINV	222	1
INV	INVINV	222	1
INV	INVINV	222	1
INV	INVINV	222	1
INV	INVINV	222	1
INV	INVINV	222	1
INV	INVINV	222	1
INV	INVINV	222	1
INV	INVINV	222	1
INV	INVINV	222	1
INV	INVINV	222	1
INV	INVINV	222	1
INV	INVINV	222	1
INV	INVINV	222	1
INV	INVINV	222	1
INV	INVINV	222	1
INV	INVINV	222	1
INV	INVINV	222	1
INV	INVINV	222	1
HET	INVSTD	222	1
HET	INVSTD	222	1
HET	INVSTD	222	1
HET	INVSTD	222	1
HET	INVSTD	222	1
HET	INVSTD	222	1
HET	INVSTD	222	1
HET	INVSTD	222	1
HET	INVSTD	222	1
HET	INVSTD	222	1
HET	INVSTD	222	1
HET	INVSTD	222	1
HET	INVSTD	222	1
HET	STDINV	222	1
HET	STDINV	222	1
HET	STDINV	222	1
HET	STDINV	222	1
HET	STDINV	222	1
HET	STDINV	222	1
HET	STDINV	222	1
HET	STDINV	222	1
HET	STDINV	222	1
HET	STDINV	222	1
HET	STDINV	222	1
STD	STDSTD	222	1
STD	STDSTD	222	1
STD	STDSTD	222	1
STD	STDSTD	222	1
STD	STDSTD	222	1
STD	STDSTD	222	1
STD	STDSTD	222	1
STD	STDSTD	222	1
STD	STDSTD	222	1
STD	STDSTD	222	1
STD	STDSTD	222	1
STD	STDSTD	222	1
STD	STDSTD	222	1
STD	STDSTD	222	1
STD	STDSTD	222	1
STD	STDSTD	222	1
STD	STDSTD	222	1
STD	STDSTD	222	1
STD	STDSTD	222	1
STD	STDSTD	222	1
STD	STDSTD	222	1
STD	STDSTD	222	1
STD	STDSTD	222	1
STD	STDSTD	222	1
STD	STDSTD	222	1
STD	STDSTD	222	1
STD	STDSTD	222	1
STD	STDSTD	222	1
STD	STDSTD	222	1
INV	INVINV	224	1
INV	INVINV	224	1
INV	INVINV	224	1
INV	INVINV	224	1
INV	INVINV	224	1
INV	INVINV	224	1
HET	INVSTD	224	1
HET	INVSTD	224	1
HET	INVSTD	224	1
HET	INVSTD	224	1
HET	INVSTD	224	1
HET	INVSTD	224	1
HET	INVSTD	224	1
HET	INVSTD	224	1
HET	INVSTD	224	1
HET	INVSTD	224	1
HET	STDINV	224	1
HET	STDINV	224	1
HET	STDINV	224	1
HET	STDINV	224	1
HET	STDINV	224	1
HET	STDINV	224	1
HET	STDINV	224	1
STD	STDSTD	224	1
STD	STDSTD	224	1
STD	STDSTD	224	1
STD	STDSTD	224	1
STD	STDSTD	224	1
STD	STDSTD	224	1
STD	STDSTD	224	1
STD	STDSTD	224	1
STD	STDSTD	224	1
STD	STDSTD	224	1
STD	STDSTD	224	1
STD	STDSTD	224	1
STD	STDSTD	224	1
INV	INVINV	226	1
HET	INVSTD	228	1
HET	INVSTD	228	1
HET	STDINV	228	1
HET	STDINV	228	1
INV	INVINV	230	1
INV	INVINV	230	1
INV	INVINV	230	1
INV	INVINV	230	1
INV	INVINV	230	1
INV	INVINV	230	1
INV	INVINV	230	1
INV	INVINV	230	1
INV	INVINV	230	1
HET	INVSTD	230	1
HET	INVSTD	230	1
HET	INVSTD	230	1
HET	INVSTD	230	1
HET	STDINV	230	1
HET	STDINV	230	1
HET	STDINV	230	1
STD	STDSTD	230	1
STD	STDSTD	230	1
STD	STDSTD	230	1
STD	STDSTD	230	1
INV	INVINV	232	1
INV	INVINV	232	1
INV	INVINV	232	1
INV	INVINV	232	1
INV	INVINV	232	1
INV	INVINV	232	1
INV	INVINV	232	1
INV	INVINV	232	1
INV	INVINV	232	1
INV	INVINV	232	1
INV	INVINV	232	1
INV	INVINV	232	1
INV	INVINV	232	1
HET	INVSTD	232	1
HET	STDINV	232	1
HET	STDINV	232	1
HET	STDINV	232	1
STD	STDSTD	232	1
STD	STDSTD	232	1
STD	STDSTD	232	1
STD	STDSTD	232	1
INV	INVINV	234	1
INV	INVINV	234	1
INV	INVINV	234	1
INV	INVINV	234	1
INV	INVINV	234	1
INV	INVINV	234	1
INV	INVINV	234	1
INV	INVINV	234	1
INV	INVINV	234	1
INV	INVINV	234	1
INV	INVINV	234	1
INV	INVINV	234	1
INV	INVINV	234	1
INV	INVINV	234	1
INV	INVINV	234	1
INV	INVINV	234	1
INV	INVINV	234	1
INV	INVINV	234	1
INV	INVINV	234	1
INV	INVINV	234	1
INV	INVINV	234	1
INV	INVINV	234	1
INV	INVINV	234	1
INV	INVINV	234	1
INV	INVINV	234	1
HET	INVSTD	234	1
HET	INVSTD	234	1
HET	INVSTD	234	1
HET	INVSTD	234	1
HET	INVSTD	234	1
HET	INVSTD	234	1
HET	INVSTD	234	1
HET	INVSTD	234	1
HET	INVSTD	234	1
HET	INVSTD	234	1
HET	INVSTD	234	1
HET	INVSTD	234	1
HET	INVSTD	234	1
HET	INVSTD	234	1
HET	INVSTD	234	1
HET	INVSTD	234	1
HET	INVSTD	234	1
HET	INVSTD	234	1
HET	STDINV	234	1
HET	STDINV	234	1
HET	STDINV	234	1
HET	STDINV	234	1
HET	STDINV	234	1
HET	STDINV	234	1
HET	STDINV	234	1
HET	STDINV	234	1
HET	STDINV	234	1
HET	STDINV	234	1
STD	STDSTD	234	1
STD	STDSTD	234	1
STD	STDSTD	234	1
STD	STDSTD	234	1
STD	STDSTD	234	1
STD	STDSTD	234	1
STD	STDSTD	234	1
STD	STDSTD	234	1
STD	STDSTD	234	1
STD	STDSTD	234	1
STD	STDSTD	234	1
STD	STDSTD	234	1
STD	STDSTD	234	1
STD	STDSTD	234	1
STD	STDSTD	234	1
STD	STDSTD	234	1
STD	STDSTD	234	1
STD	STDSTD	234	1
STD	STDSTD	234	1
STD	STDSTD	234	1
STD	STDSTD	234	1
STD	STDSTD	234	1
STD	STDSTD	234	1
INV	INVINV	236	1
INV	INVINV	236	1
INV	INVINV	236	1
INV	INVINV	236	1
INV	INVINV	236	1
INV	INVINV	236	1
INV	INVINV	236	1
INV	INVINV	236	1
INV	INVINV	236	1
INV	INVINV	236	1
INV	INVINV	236	1
INV	INVINV	236	1
INV	INVINV	236	1
INV	INVINV	236	1
INV	INVINV	236	1
INV	INVINV	236	1
INV	INVINV	236	1
INV	INVINV	236	1
INV	INVINV	236	1
INV	INVINV	236	1
INV	INVINV	236	1
INV	INVINV	236	1
INV	INVINV	236	1
INV	INVINV	236	1
INV	INVINV	236	1
INV	INVINV	236	1
INV	INVINV	236	1
INV	INVINV	236	1
INV	INVINV	236	1
INV	INVINV	236	1
INV	INVINV	236	1
INV	INVINV	236	1
INV	INVINV	236	1
INV	INVINV	236	1
INV	INVINV	236	1
INV	INVINV	236	1
INV	INVINV	236	1
INV	INVINV	236	1
INV	INVINV	236	1
INV	INVINV	236	1
INV	INVINV	236	1
INV	INVINV	236	1
INV	INVINV	236	1
INV	INVINV	236	1
INV	INVINV	236	1
INV	INVINV	236	1
HET	INVSTD	236	1
HET	INVSTD	236	1
HET	INVSTD	236	1
HET	INVSTD	236	1
HET	INVSTD	236	1
HET	INVSTD	236	1
HET	INVSTD	236	1
HET	INVSTD	236	1
HET	INVSTD	236	1
HET	INVSTD	236	1
HET	INVSTD	236	1
HET	INVSTD	236	1
HET	INVSTD	236	1
HET	INVSTD	236	1
HET	INVSTD	236	1
HET	INVSTD	236	1
HET	INVSTD	236	1
HET	INVSTD	236	1
HET	INVSTD	236	1
HET	INVSTD	236	1
HET	INVSTD	236	1
HET	INVSTD	236	1
HET	INVSTD	236	1
HET	STDINV	236	1
HET	STDINV	236	1
HET	STDINV	236	1
HET	STDINV	236	1
HET	STDINV	236	1
HET	STDINV	236	1
HET	STDINV	236	1
HET	STDINV	236	1
HET	STDINV	236	1
HET	STDINV	236	1
HET	STDINV	236	1
HET	STDINV	236	1
HET	STDINV	236	1
HET	STDINV	236	1
HET	STDINV	236	1
HET	STDINV	236	1
STD	STDSTD	236	1
STD	STDSTD	236	1
STD	STDSTD	236	1
STD	STDSTD	236	1
STD	STDSTD	236	1
STD	STDSTD	236	1
STD	STDSTD	236	1
STD	STDSTD	236	1
STD	STDSTD	236	1
STD	STDSTD	236	1
STD	STDSTD	236	1
STD	STDSTD	236	1
STD	STDSTD	236	1
STD	STDSTD	236	1
STD	STDSTD	236	1
STD	STDSTD	236	1
STD	STDSTD	236	1
STD	STDSTD	236	1
STD	STDSTD	236	1
STD	STDSTD	236	1
STD	STDSTD	236	1
STD	STDSTD	236	1
STD	STDSTD	236	1
STD	STDSTD	236	1
STD	STDSTD	236	1
STD	STDSTD	236	1
STD	STDSTD	236	1
STD	STDSTD	236	1
STD	STDSTD	236	1
STD	STDSTD	236	1
STD	STDSTD	236	1
STD	STDSTD	236	1
STD	STDSTD	236	1
STD	STDSTD	236	1
STD	STDSTD	236	1
STD	STDSTD	236	1
STD	STDSTD	236	1
STD	STDSTD	236	1
STD	STDSTD	236	1
STD	STDSTD	236	1
STD	STDSTD	236	1
STD	STDSTD	236	1
STD	STDSTD	236	1
STD	STDSTD	236	1
STD	STDSTD	236	1
INV	INVINV	238	1
INV	INVINV	238	1
INV	INVINV	238	1
INV	INVINV	238	1
INV	INVINV	238	1
INV	INVINV	238	1
HET	INVSTD	238	1
HET	INVSTD	238	1
HET	INVSTD	238	1
HET	INVSTD	238	1
HET	INVSTD	238	1
HET	STDINV	238	1
HET	STDINV	238	1
HET	STDINV	238	1
STD	STDSTD	238	1
STD	STDSTD	238	1
STD	STDSTD	238	1
HET	INVSTD	240	1
HET	STDINV	240	1
HET	STDINV	240	1
HET	STDINV	240	1
HET	STDINV	240	1
STD	STDSTD	240	1
STD	STDSTD	240	1
STD	STDSTD	240	1
STD	STDSTD	240	1
STD	STDSTD	240	1
INV	INVINV	242	1
HET	INVSTD	242	1
STD	STDSTD	242	1
INV	INVINV	246	1
INV	INVINV	246	1
STD	STDSTD	246	1
STD	STDSTD	246	1
STD	STDSTD	246	1
INV	INVINV	261	1
INV	INVINV	261	1
INV	INVINV	261	1
HET	INVSTD	261	1
HET	INVSTD	261	1
HET	STDINV	261	1
HET	STDINV	261	1
HET	STDINV	261	1
STD	STDSTD	261	1
INV	INVINV	285	1
HET	INVSTD	285	1
HET	STDINV	285	1
HET	STDINV	285	1
HET	STDINV	285	1
HET	STDINV	285	1
INV	INVINV	333	1

## Sheet: PupalSurvival25C
Karyotype3	Karyotype4	PupalSurvival25C
INV	INVINV	91.3
INV	INVINV	91.67
INV	INVINV	91.67
INV	INVINV	91.67
INV	INVINV	95
INV	INVINV	95.24
INV	INVINV	95.45
INV	INVINV	95.83
INV	INVINV	96.15
INV	INVINV	96.15
INV	INVINV	100
INV	INVINV	100
INV	INVINV	100
INV	INVINV	100
INV	INVINV	100
INV	INVINV	100
INV	INVINV	100
INV	INVINV	100
INV	INVINV	100
INV	INVINV	100
INV	INVINV	100
INV	INVINV	100
INV	INVINV	100
INV	INVINV	100
INV	INVINV	100
INV	INVINV	100
INV	INVINV	100
INV	INVINV	100
INV	INVINV	100
INV	INVINV	100
INV	INVINV	100
INV	INVINV	100
INV	INVINV	100
INV	INVINV	100
INV	INVINV	100
INV	INVINV	100
INV	INVINV	100
INV	INVINV	100
INV	INVINV	100
INV	INVINV	100
INV	INVINV	100
INV	INVINV	100
INV	INVINV	100
INV	INVINV	100
INV	INVINV	100
INV	INVINV	100
INV	INVINV	100
INV	INVINV	100
INV	INVINV	100
INV	INVINV	100
HET	INVSTD	95.45
HET	INVSTD	95.83
HET	INVSTD	96.43
HET	INVSTD	96.55
HET	INVSTD	96.55
HET	INVSTD	100
HET	INVSTD	100
HET	INVSTD	100
HET	INVSTD	100
HET	INVSTD	100
HET	INVSTD	100
HET	INVSTD	100
HET	INVSTD	100
HET	INVSTD	100
HET	INVSTD	100
HET	INVSTD	100
HET	INVSTD	100
HET	INVSTD	100
HET	INVSTD	100
HET	INVSTD	100
HET	INVSTD	100
HET	INVSTD	100
HET	INVSTD	100
HET	INVSTD	100
HET	INVSTD	100
HET	INVSTD	100
HET	INVSTD	100
HET	INVSTD	100
HET	INVSTD	100
HET	INVSTD	100
HET	INVSTD	100
HET	INVSTD	100
HET	INVSTD	100
HET	INVSTD	100
HET	INVSTD	100
HET	INVSTD	100
HET	INVSTD	100
HET	INVSTD	100
HET	INVSTD	100
HET	INVSTD	100
HET	INVSTD	100
HET	INVSTD	100
HET	INVSTD	100
HET	INVSTD	100
HET	INVSTD	100
HET	INVSTD	100
HET	INVSTD	100
HET	INVSTD	100
HET	INVSTD	100
HET	INVSTD	100
HET	STDINV	96
HET	STDINV	96
HET	STDINV	96.15
HET	STDINV	96.3
HET	STDINV	100
HET	STDINV	100
HET	STDINV	100
HET	STDINV	100
HET	STDINV	100
HET	STDINV	100
HET	STDINV	100
HET	STDINV	100
HET	STDINV	100
HET	STDINV	100
HET	STDINV	100
HET	STDINV	100
HET	STDINV	100
HET	STDINV	100
HET	STDINV	100
HET	STDINV	100
HET	STDINV	100
HET	STDINV	100
HET	STDINV	100
HET	STDINV	100
HET	STDINV	100
HET	STDINV	100
HET	STDINV	100
HET	STDINV	100
HET	STDINV	100
HET	STDINV	100
HET	STDINV	100
HET	STDINV	100
HET	STDINV	100
HET	STDINV	100
HET	STDINV	100
HET	STDINV	100
HET	STDINV	100
HET	STDINV	100
HET	STDINV	100
HET	STDINV	100
HET	STDINV	100
HET	STDINV	100
HET	STDINV	100
HET	STDINV	100
HET	STDINV	100
HET	STDINV	100
HET	STDINV	100
HET	STDINV	100
HET	STDINV	100
STD	STDSTD	91.67
STD	STDSTD	95.65
STD	STDSTD	95.83
STD	STDSTD	96
STD	STDSTD	96.43
STD	STDSTD	100
STD	STDSTD	100
STD	STDSTD	100
STD	STDSTD	100
STD	STDSTD	100
STD	STDSTD	100
STD	STDSTD	100
STD	STDSTD	100
STD	STDSTD	100
STD	STDSTD	100
STD	STDSTD	100
STD	STDSTD	100
STD	STDSTD	100
STD	STDSTD	100
STD	STDSTD	100
STD	STDSTD	100
STD	STDSTD	100
STD	STDSTD	100
STD	STDSTD	100
STD	STDSTD	100
STD	STDSTD	100
STD	STDSTD	100
STD	STDSTD	100
STD	STDSTD	100
STD	STDSTD	100
STD	STDSTD	100
STD	STDSTD	100
STD	STDSTD	100
STD	STDSTD	100
STD	STDSTD	100
STD	STDSTD	100
STD	STDSTD	100
STD	STDSTD	100
STD	STDSTD	100
STD	STDSTD	100
STD	STDSTD	100
STD	STDSTD	100
STD	STDSTD	100
STD	STDSTD	100
STD	STDSTD	100
STD	STDSTD	100
STD	STDSTD	100
STD	STDSTD	100
STD	STDSTD	100

## Sheet: PupalSurvival18C
Karyotype3	Karyotype4	PupalSurvival18C
INV	INVINV	84
INV	INVINV	88.89
INV	INVINV	90.48
INV	INVINV	90.91
INV	INVINV	91.3
INV	INVINV	91.3
INV	INVINV	92
INV	INVINV	94.74
INV	INVINV	94.74
INV	INVINV	94.74
INV	INVINV	95
INV	INVINV	95.24
INV	INVINV	95.24
INV	INVINV	95.24
INV	INVINV	95.45
INV	INVINV	95.45
INV	INVINV	95.45
INV	INVINV	95.45
INV	INVINV	95.45
INV	INVINV	95.65
INV	INVINV	95.65
INV	INVINV	95.65
INV	INVINV	95.65
INV	INVINV	95.65
INV	INVINV	95.65
INV	INVINV	95.83
INV	INVINV	95.83
INV	INVINV	95.83
INV	INVINV	95.83
INV	INVINV	95.83
INV	INVINV	96
INV	INVINV	96
INV	INVINV	96
INV	INVINV	96.15
INV	INVINV	96.15
INV	INVINV	96.15
INV	INVINV	96.15
INV	INVINV	96.15
INV	INVINV	96.15
INV	INVINV	96.3
INV	INVINV	96.43
INV	INVINV	96.55
INV	INVINV	100
INV	INVINV	100
INV	INVINV	100
INV	INVINV	100
INV	INVINV	100
INV	INVINV	100
INV	INVINV	100
INV	INVINV	100
INV	INVINV	100
INV	INVINV	100
INV	INVINV	100
INV	INVINV	100
INV	INVINV	100
INV	INVINV	100
INV	INVINV	100
INV	INVINV	100
INV	INVINV	100
INV	INVINV	100
INV	INVINV	100
INV	INVINV	100
INV	INVINV	100
INV	INVINV	100
INV	INVINV	100
INV	INVINV	100
INV	INVINV	100
INV	INVINV	100
INV	INVINV	100
INV	INVINV	100
INV	INVINV	100
INV	INVINV	100
INV	INVINV	100
INV	INVINV	100
INV	INVINV	100
INV	INVINV	100
INV	INVINV	100
HET	INVSTD	87.5
HET	INVSTD	90
HET	INVSTD	90.48
HET	INVSTD	91.67
HET	INVSTD	94.74
HET	INVSTD	95
HET	INVSTD	95.65
HET	INVSTD	95.83
HET	INVSTD	95.83
HET	INVSTD	95.83
HET	INVSTD	95.83
HET	INVSTD	95.83
HET	INVSTD	96
HET	INVSTD	96.15
HET	INVSTD	96.3
HET	INVSTD	96.43
HET	INVSTD	96.55
HET	INVSTD	100
HET	INVSTD	100
HET	INVSTD	100
HET	INVSTD	100
HET	INVSTD	100
HET	INVSTD	100
HET	INVSTD	100
HET	INVSTD	100
HET	INVSTD	100
HET	INVSTD	100
HET	INVSTD	100
HET	INVSTD	100
HET	INVSTD	100
HET	INVSTD	100
HET	INVSTD	100
HET	INVSTD	100
HET	INVSTD	100
HET	INVSTD	100
HET	INVSTD	100
HET	INVSTD	100
HET	INVSTD	100
HET	INVSTD	100
HET	INVSTD	100
HET	INVSTD	100
HET	INVSTD	100
HET	INVSTD	100
HET	INVSTD	100
HET	INVSTD	100
HET	INVSTD	100
HET	INVSTD	100
HET	INVSTD	100
HET	INVSTD	100
HET	INVSTD	100
HET	INVSTD	100
HET	INVSTD	100
HET	INVSTD	100
HET	STDINV	92.31
HET	STDINV	94.74
HET	STDINV	95
HET	STDINV	95.45
HET	STDINV	95.65
HET	STDINV	95.65
HET	STDINV	95.83
HET	STDINV	96
HET	STDINV	96
HET	STDINV	96
HET	STDINV	96
HET	STDINV	96
HET	STDINV	96.15
HET	STDINV	96.15
HET	STDINV	96.3
HET	STDINV	96.3
HET	STDINV	100
HET	STDINV	100
HET	STDINV	100
HET	STDINV	100
HET	STDINV	100
HET	STDINV	100
HET	STDINV	100
HET	STDINV	100
HET	STDINV	100
HET	STDINV	100
HET	STDINV	100
HET	STDINV	100
HET	STDINV	100
HET	STDINV	100
HET	STDINV	100
HET	STDINV	100
HET	STDINV	100
HET	STDINV	100
HET	STDINV	100
HET	STDINV	100
HET	STDINV	100
HET	STDINV	100
HET	STDINV	100
HET	STDINV	100
HET	STDINV	100
HET	STDINV	100
HET	STDINV	100
HET	STDINV	100
HET	STDINV	100
HET	STDINV	100
HET	STDINV	100
HET	STDINV	100
HET	STDINV	100
HET	STDINV	100
HET	STDINV	100
STD	STDSTD	81.82
STD	STDSTD	86.96
STD	STDSTD	88.89
STD	STDSTD	89.47
STD	STDSTD	90.48
STD	STDSTD	90.48
STD	STDSTD	90.48
STD	STDSTD	90.48
STD	STDSTD	90.91
STD	STDSTD	90.91
STD	STDSTD	91.3
STD	STDSTD	92
STD	STDSTD	93.75
STD	STDSTD	95
STD	STDSTD	95.24
STD	STDSTD	95.24
STD	STDSTD	95.45
STD	STDSTD	95.65
STD	STDSTD	95.65
STD	STDSTD	95.65
STD	STDSTD	95.83
STD	STDSTD	96.15
STD	STDSTD	96.3
STD	STDSTD	96.55
STD	STDSTD	100
STD	STDSTD	100
STD	STDSTD	100
STD	STDSTD	100
STD	STDSTD	100
STD	STDSTD	100
STD	STDSTD	100
STD	STDSTD	100
STD	STDSTD	100
STD	STDSTD	100
STD	STDSTD	100
STD	STDSTD	100
STD	STDSTD	100
STD	STDSTD	100
STD	STDSTD	100
STD	STDSTD	100
STD	STDSTD	100
STD	STDSTD	100
STD	STDSTD	100
STD	STDSTD	100
STD	STDSTD	100
STD	STDSTD	100
STD	STDSTD	100
STD	STDSTD	100
STD	STDSTD	100
STD	STDSTD	100
STD	STDSTD	100
STD	STDSTD	100
STD	STDSTD	100

## Sheet: DryWeightFemale
Karyotype3	Karyotype4	DryWeightFemales
INV	INVINV	0.26
INV	INVINV	0.32
INV	INVINV	0.32
INV	INVINV	0.32
INV	INVINV	0.32
INV	INVINV	0.32
INV	INVINV	0.32
INV	INVINV	0.32
INV	INVINV	0.32
INV	INVINV	0.32
INV	INVINV	0.32
INV	INVINV	0.32
INV	INVINV	0.32
INV	INVINV	0.32
INV	INVINV	0.32
INV	INVINV	0.32
INV	INVINV	0.32
INV	INVINV	0.32
INV	INVINV	0.34
INV	INVINV	0.34
INV	INVINV	0.34
INV	INVINV	0.34
INV	INVINV	0.34
INV	INVINV	0.34
INV	INVINV	0.34
INV	INVINV	0.34
INV	INVINV	0.34
INV	INVINV	0.34
INV	INVINV	0.36
INV	INVINV	0.36
INV	INVINV	0.36
INV	INVINV	0.36
INV	INVINV	0.36
INV	INVINV	0.36
INV	INVINV	0.36
INV	INVINV	0.36
INV	INVINV	0.36
INV	INVINV	0.36
INV	INVINV	0.36
INV	INVINV	0.36
INV	INVINV	0.36
INV	INVINV	0.38
HET	INVSTD	0.34
HET	INVSTD	0.34
HET	INVSTD	0.36
HET	INVSTD	0.36
HET	INVSTD	0.38
HET	INVSTD	0.38
HET	INVSTD	0.38
HET	INVSTD	0.38
HET	INVSTD	0.38
HET	INVSTD	0.38
HET	INVSTD	0.38
HET	INVSTD	0.38
HET	INVSTD	0.38
HET	INVSTD	0.38
HET	INVSTD	0.4
HET	INVSTD	0.4
HET	INVSTD	0.4
HET	INVSTD	0.4
HET	INVSTD	0.4
HET	INVSTD	0.4
HET	INVSTD	0.4
HET	INVSTD	0.4
HET	INVSTD	0.4
HET	INVSTD	0.4
HET	INVSTD	0.42
HET	INVSTD	0.42
HET	INVSTD	0.42
HET	INVSTD	0.42
HET	INVSTD	0.42
HET	STDINV	0.32
HET	STDINV	0.32
HET	STDINV	0.32
HET	STDINV	0.32
HET	STDINV	0.34
HET	STDINV	0.34
HET	STDINV	0.34
HET	STDINV	0.34
HET	STDINV	0.34
HET	STDINV	0.34
HET	STDINV	0.34
HET	STDINV	0.34
HET	STDINV	0.34
HET	STDINV	0.34
HET	STDINV	0.34
HET	STDINV	0.34
HET	STDINV	0.34
HET	STDINV	0.34
HET	STDINV	0.34
HET	STDINV	0.34
HET	STDINV	0.36
HET	STDINV	0.36
HET	STDINV	0.36
HET	STDINV	0.36
HET	STDINV	0.36
HET	STDINV	0.36
HET	STDINV	0.36
HET	STDINV	0.36
HET	STDINV	0.36
HET	STDINV	0.36
HET	STDINV	0.36
HET	STDINV	0.38
HET	STDINV	0.38
HET	STDINV	0.38
HET	STDINV	0.38
HET	STDINV	0.38
HET	STDINV	0.38
HET	STDINV	0.38
HET	STDINV	0.38
HET	STDINV	0.38
HET	STDINV	0.4
HET	STDINV	0.4
HET	STDINV	0.4
HET	STDINV	0.4
HET	STDINV	0.4
HET	STDINV	0.4
HET	STDINV	0.4
HET	STDINV	0.4
HET	STDINV	0.4
HET	STDINV	0.4
HET	STDINV	0.42
HET	STDINV	0.42
HET	STDINV	0.42
HET	STDINV	0.42
HET	STDINV	0.42
HET	STDINV	0.42
HET	STDINV	0.44
STD	STDSTD	0.34
STD	STDSTD	0.34
STD	STDSTD	0.34
STD	STDSTD	0.36
STD	STDSTD	0.36
STD	STDSTD	0.36
STD	STDSTD	0.38
STD	STDSTD	0.38
STD	STDSTD	0.38
STD	STDSTD	0.38
STD	STDSTD	0.38
STD	STDSTD	0.38
STD	STDSTD	0.38
STD	STDSTD	0.38
STD	STDSTD	0.38
STD	STDSTD	0.38
STD	STDSTD	0.38
STD	STDSTD	0.4
STD	STDSTD	0.4
STD	STDSTD	0.4
STD	STDSTD	0.4
STD	STDSTD	0.4
STD	STDSTD	0.4
STD	STDSTD	0.42
STD	STDSTD	0.42
STD	STDSTD	0.42
STD	STDSTD	0.42
STD	STDSTD	0.42
STD	STDSTD	0.42
STD	STDSTD	0.42
STD	STDSTD	0.42
STD	STDSTD	0.42
STD	STDSTD	0.44
STD	STDSTD	0.44
STD	STDSTD	0.44

## Sheet: DryWeightMale
Karyotype3	Karyotype4	DryWeightMales
INV	INVINV	0.18
INV	INVINV	0.18
INV	INVINV	0.18
INV	INVINV	0.18
INV	INVINV	0.2
INV	INVINV	0.2
INV	INVINV	0.2
INV	INVINV	0.2
INV	INVINV	0.2
INV	INVINV	0.2
INV	INVINV	0.2
INV	INVINV	0.2
INV	INVINV	0.2
INV	INVINV	0.2
INV	INVINV	0.22
INV	INVINV	0.22
INV	INVINV	0.22
INV	INVINV	0.22
INV	INVINV	0.22
INV	INVINV	0.22
INV	INVINV	0.24
INV	INVINV	0.24
INV	INVINV	0.26
INV	INVINV	0.26
INV	INVINV	0.26
INV	INVINV	0.26
INV	INVINV	0.26
HET	INVSTD	0.2
HET	INVSTD	0.2
HET	INVSTD	0.2
HET	INVSTD	0.2
HET	INVSTD	0.22
HET	INVSTD	0.22
HET	INVSTD	0.22
HET	INVSTD	0.22
HET	INVSTD	0.22
HET	INVSTD	0.24
HET	INVSTD	0.24
HET	INVSTD	0.26
HET	STDINV	0.18
HET	STDINV	0.18
HET	STDINV	0.18
HET	STDINV	0.18
HET	STDINV	0.18
HET	STDINV	0.18
HET	STDINV	0.18
HET	STDINV	0.18
HET	STDINV	0.18
HET	STDINV	0.2
HET	STDINV	0.2
HET	STDINV	0.2
HET	STDINV	0.2
HET	STDINV	0.2
HET	STDINV	0.2
HET	STDINV	0.2
HET	STDINV	0.2
HET	STDINV	0.2
HET	STDINV	0.2
HET	STDINV	0.2
HET	STDINV	0.2
HET	STDINV	0.22
HET	STDINV	0.22
HET	STDINV	0.22
HET	STDINV	0.22
HET	STDINV	0.22
HET	STDINV	0.22
HET	STDINV	0.22
HET	STDINV	0.22
HET	STDINV	0.22
HET	STDINV	0.22
HET	STDINV	0.22
HET	STDINV	0.22
HET	STDINV	0.24
HET	STDINV	0.24
HET	STDINV	0.24
HET	STDINV	0.24
HET	STDINV	0.26
HET	STDINV	0.26
HET	STDINV	0.26
HET	STDINV	0.26
STD	STDSTD	0.18
STD	STDSTD	0.18
STD	STDSTD	0.18
STD	STDSTD	0.18
STD	STDSTD	0.2
STD	STDSTD	0.2
STD	STDSTD	0.2
STD	STDSTD	0.2
STD	STDSTD	0.2
STD	STDSTD	0.2
STD	STDSTD	0.2
STD	STDSTD	0.2
STD	STDSTD	0.2
STD	STDSTD	0.2
STD	STDSTD	0.2
STD	STDSTD	0.2
STD	STDSTD	0.2
STD	STDSTD	0.2
STD	STDSTD	0.2
STD	STDSTD	0.22
STD	STDSTD	0.22
STD	STDSTD	0.22
STD	STDSTD	0.22
STD	STDSTD	0.22
STD	STDSTD	0.22
STD	STDSTD	0.22
STD	STDSTD	0.22
STD	STDSTD	0.22
STD	STDSTD	0.22
STD	STDSTD	0.22
STD	STDSTD	0.22
STD	STDSTD	0.22
STD	STDSTD	0.22
STD	STDSTD	0.22
STD	STDSTD	0.24
STD	STDSTD	0.24
STD	STDSTD	0.24
STD	STDSTD	0.24
STD	STDSTD	0.24
STD	STDSTD	0.24
STD	STDSTD	0.26

[truncated: 14 more sheets: WingAreaFemale, WingAreaMale, FemurLengthFemale, FemurLengthMale, TotalFertilityOver30Days, FertilityOverTime, Fecundity25C, Fecundity18C, StarvationResistanceFemale, StarvationResistanceMale, DesiccationSurvivalFemale, DesiccationSurvivalMale, LifespanFemale, LifespanMale]
